# Supplementary material for: 1-{[Dimeth­yl(phen­yl)sil­yl]meth­yl}-3-(2-phenyl­eth­yl)-1H-benzimidazol-3-ium bromide monohydrate
Source: Acta Crystallogr Sect E Struct Rep Online. 2012 Aug 15;68(Pt 9):o2718–9. doi: 10.1107/S1600536812034915 (PMC3435733; doi:10.1107/S1600536812034915)
Supplement: Supplementary file 1 [file e-68-o2718-sup1.cif]

##############################################################################
#                                                                            #
# This CIF contains the data in a paper accepted for publication in          #
# Acta Crystallographica Section E. It conforms to the requirements of       #
# Notes for Authors for Acta Crystallographica Section E, and has been       #
# peer reviewed under the auspices of the IUCr Commission on Journals.       #
#                                                                            #
# Full details of the Crystallographic Information File format               #
# are given in the paper "The Crystallographic Information File (CIF):       #
# a New Standard Archive File for Crystallography" by S. R. Hall, F. H.      #
# Allen and I. D. Brown [Acta Cryst. (1991), A47, 655-685].                  #
#                                                                            #
# The current version of the core CIF dictionary is obtainable from          #
# ftp://ftp.iucr.org/pub/cif_core.dic.                                       #
#                                                                            #
# Software is freely available for graphical display of the structure(s)     #
# in this CIF. For information consult the CIF software page                 #
# http://www.iucr.org/resources/cif/software.                                #
#                                                                            #
# This file may be used for bona fide research purposes within the           #
# scientific community so long as proper attribution is given to the journal # 
# article from which it was obtained.                                        #
#                                                                            #
##############################################################################
data_global
_audit_creation_method     'PLATON <TABLE ACC> option'
_journal_date_recd_electronic     2012-07-30
_journal_date_accepted     2012-08-07
_journal_name_full     'Acta Crystallographica, Section E'
_journal_year     2012
_journal_volume     68
_journal_issue      9
_journal_page_first     o2718
_journal_page_last     o2719
_journal_paper_category     QO
_journal_paper_doi     10.1107/S1600536812034915
_journal_coeditor_code     NR2031
_publ_contact_author_name
; Dr. Mehmet Akkurt
;
_publ_contact_author_address
; Department of Physics
  Faculty of Sciences
  Erciyes University
  38039 Kayseri
  Turkey
;
_publ_contact_author_email     akkurt@erciyes.edu.tr
_publ_contact_author_fax     '+90-352-4374933'
_publ_contact_author_phone     '+90-352-4374901 ext. 33106'
_publ_section_title
;
1-{[Dimethyl(phenyl)silyl]methyl}-3-(2-phenylethyl)-1<i>H</i>-benzimidazol-3-ium
bromide monohydrate
;
loop_
    _publ_author_name
    _publ_author_footnote
    _publ_author_address
    'Mehmet Akkurt' .
; Department of Physics
  Faculty of Sciences
  Erciyes University
  38039 Kayseri
  Turkey
;
    'Hasan K\"u\,c\"ukbay' .
;
  Department of Chemistry
  Faculty of Arts and Sciences
  \'In\"on\"u University
  44280 Malatya
  Turkey
;
    'Nihat \,Sireci' .
;
  Department of Chemistry,
  Faculty of Education,
  Adiyaman University,
  02040 Adiyaman,
  Turkey
;
    'Orhan B\"uy\"ukg\"ung\"or' .
;
   Department of Physics
   Faculty of Arts and Sciences
   Ondokuz May\?is University
   55139 Samsun
   Turkey
;
data_I
_chemical_name_systematic
;
1-{[Dimethyl(phenyl)silyl]methyl}-3-(2-phenylethyl)-1<i>H</i>-benzimidazol-
3-ium bromide monohydrate
;
_chemical_name_common     ?
_chemical_formula_moiety     'C24 H27 N2 Si +, Br -, H2 O'
_chemical_formula_sum     'C24 H29 Br N2 O Si'
_chemical_formula_structural     ?
_chemical_formula_iupac     'C24 H27 N2 Si +, Br -, H2 O'
_chemical_formula_weight     469.48
_chemical_melting_point     ?
_symmetry_cell_setting     monoclinic
_symmetry_space_group_name_H-M     'P 21/c'
_symmetry_space_group_name_Hall     '-P 2ybc'
loop_
    _symmetry_equiv_pos_site_id
    _symmetry_equiv_pos_as_xyz
    1 x,y,z
    2 -x,1/2+y,1/2-z
    3 -x,-y,-z
    4 x,1/2-y,1/2+z
_cell_length_a     15.1750(11)
_cell_length_b     8.9097(6)
_cell_length_c     17.9440(14)
_cell_angle_alpha     90
_cell_angle_beta     96.235(6)
_cell_angle_gamma     90
_cell_volume     2411.8(3)
_cell_formula_units_Z     4
_cell_measurement_reflns_used     16623
_cell_measurement_theta_min     1.86
_cell_measurement_theta_max     28.02
_cell_measurement_temperature     296(2)
_cell_special_details
;
;
_exptl_crystal_description     'prism'
_exptl_crystal_colour     'colourless'
_exptl_crystal_size_max     0.260
_exptl_crystal_size_mid     0.200
_exptl_crystal_size_min     0.130
_exptl_crystal_size_rad     ?
_exptl_crystal_density_diffrn     1.293
_exptl_crystal_density_meas     ?
_exptl_crystal_density_method     'Not Measured'
_exptl_crystal_F_000     976
loop_
    _exptl_crystal_face_index_h
    _exptl_crystal_face_index_k
    _exptl_crystal_face_index_l
    _exptl_crystal_face_perp_dist
    1 0 0 0.1480
    -1 0 0 0.0891
    2 -3 -24 0.2802
    -2 3 24 0.1813
    -1 -8 -29 0.2042
    -19 21 18 0.2534
    3 2 -2 0.3110
    -11 -23 -14 0.2690
    -18 5 30 0.1488
    13 0 -9 0.2509
    5 2 -4 0.2669
_exptl_absorpt_coefficient_mu     1.771
_exptl_absorpt_correction_type     integration
_exptl_absorpt_process_details     '(X-RED32; Stoe & Cie, 2002)'
_exptl_absorpt_correction_T_min     0.656
_exptl_absorpt_correction_T_max     0.803
_exptl_special_details
;
;
_diffrn_ambient_temperature     296(2)
_diffrn_radiation_type     'Mo K\a'
_diffrn_radiation_wavelength     0.71073
_diffrn_radiation_monochromator     'plane graphite'
_diffrn_measurement_device_type     'Stoe IPDS 2'
_diffrn_measurement_device     '2-circle goniometer'
_diffrn_measurement_method     '\w scans'
_diffrn_detector_area_resol_mean     6.67
_diffrn_reflns_number     19519
_diffrn_reflns_av_R_equivalents     0.0738
_diffrn_reflns_av_sigmaI/netI     0.0680
_diffrn_reflns_theta_min     2.28
_diffrn_reflns_theta_max     27.68
_diffrn_reflns_theta_full     27.68
_diffrn_measured_fraction_theta_max     0.982
_diffrn_measured_fraction_theta_full     0.982
_diffrn_reflns_limit_h_min     -19
_diffrn_reflns_limit_h_max     19
_diffrn_reflns_limit_k_min     -11
_diffrn_reflns_limit_k_max     11
_diffrn_reflns_limit_l_min     -23
_diffrn_reflns_limit_l_max     22
_diffrn_reflns_reduction_process
;
;
_refine_special_details
;
Refinement on <i>F</i>^2^ for ALL reflections except those flagged by the user
for potential systematic errors. Weighted <i>R</i>-factors <i>wR</i> and all
goodnesses of fit <i>S</i> are based on <i>F</i>^2^, conventional
<i>R</i>-factors <i>R</i> are based on <i>F</i>, with <i>F</i> set to zero for
negative <i>F</i>^2^. The observed criterion of <i>F</i>^2^ > \s(<i>F</i>^2^)
is used only for calculating -<i>R</i>-factor-obs <i>etc</i>. and is not
relevant to the choice of reflections for refinement. <i>R</i>-factors based
on <i>F</i>^2^ are statistically about twice as large as those based on
<i>F</i>, and <i>R</i>-factors based on ALL data will be even larger.
;
_reflns_number_total     5536
_reflns_number_gt     3023
_reflns_threshold_expression     I>2\s(I)
_refine_ls_structure_factor_coef     Fsqd
_refine_ls_matrix_type     full
_refine_ls_R_factor_all     0.1367
_refine_ls_R_factor_gt     0.0693
_refine_ls_wR_factor_gt     0.1455
_refine_ls_wR_factor_ref     0.1728
_refine_ls_goodness_of_fit_ref     1.029
_refine_ls_restrained_S_all     1.029
_refine_ls_number_reflns     5536
_refine_ls_number_parameters     244
_refine_ls_number_restraints     3
_refine_ls_number_constraints     ?
_refine_ls_hydrogen_treatment     mixed
_refine_ls_weighting_scheme     calc
_refine_ls_weighting_details
         'calc w=1/[\s^2^(Fo^2^)+(0.0795P)^2^+0.0123P] where P=(Fo^2^+2Fc^2^)/3'
_atom_sites_solution_hydrogens     geom
_atom_sites_solution_primary     direct
_atom_sites_solution_secondary     difmap
_refine_ls_shift/su_max     0.000
_refine_ls_shift/su_mean     0.000
_refine_diff_density_max     0.821
_refine_diff_density_min     -0.526
_refine_ls_extinction_method     'none'
_refine_ls_abs_structure_details     ?
_refine_ls_abs_structure_Flack     .
loop_
    _atom_type_symbol
    _atom_type_description
    _atom_type_scat_dispersion_real
    _atom_type_scat_dispersion_imag
    _atom_type_scat_source
    C C 0.0033 0.0016 ' International Tables Vol C Tables 4.2.6.8 and 6.1.1.4'
    H H 0.0000 0.0000 ' International Tables Vol C Tables 4.2.6.8 and 6.1.1.4'
    Br Br -0.2901 2.4595
                        ' International Tables Vol C Tables 4.2.6.8 and 6.1.1.4'
    N N 0.0061 0.0033 ' International Tables Vol C Tables 4.2.6.8 and 6.1.1.4'
    O O 0.0106 0.0060 ' International Tables Vol C Tables 4.2.6.8 and 6.1.1.4'
    Si Si 0.0817 0.0704 ' International Tables Vol C Tables 4.2.6.8 and 6.1.1.4'
_computing_data_collection     'X-AREA (Stoe & Cie, 2002)'
_computing_cell_refinement     'X-AREA (Stoe & Cie, 2002)'
_computing_data_reduction     'X-RED32 (Stoe & Cie, 2002)'
_computing_structure_solution     'SIR97 (Altomare <i>et al.</i>,  1999)'
_computing_structure_refinement     'SHELXL97 (Sheldrick, 2008)'
_computing_molecular_graphics     'ORTEP-3 (Farrugia, 1997)'
_computing_publication_material     'WinGX (Farrugia, 1999)'
loop_
    _atom_site_type_symbol
    _atom_site_label
    _atom_site_fract_x
    _atom_site_fract_y
    _atom_site_fract_z
    _atom_site_U_iso_or_equiv
    _atom_site_thermal_displace_type
    _atom_site_calc_flag
    _atom_site_refinement_flags
    _atom_site_occupancy
    _atom_site_disorder_assembly
    _atom_site_disorder_group
    Si Si1 0.78140(10) 0.80539(15) 0.01520(8) 0.0622(5) Uani d . 1.000 . .
    N N1 0.6284(2) 0.4424(4) 0.1286(2) 0.0494(11) Uani d . 1.000 . .
    N N2 0.6390(2) 0.6253(4) 0.0489(2) 0.0504(11) Uani d . 1.000 . .
    C C1 0.6113(3) 0.3800(5) 0.0576(3) 0.0485(14) Uani d . 1.000 . .
    C C2 0.5887(3) 0.2349(5) 0.0337(3) 0.0615(19) Uani d . 1.000 . .
    C C3 0.5739(4) 0.2140(6) -0.0423(3) 0.071(2) Uani d . 1.000 . .
    C C4 0.5800(4) 0.3300(6) -0.0928(3) 0.0676(19) Uani d . 1.000 . .
    C C5 0.6016(3) 0.4728(6) -0.0695(3) 0.0598(17) Uani d . 1.000 . .
    C C6 0.6175(3) 0.4968(5) 0.0065(3) 0.0479(14) Uani d . 1.000 . .
    C C7 0.6444(3) 0.5879(5) 0.1201(3) 0.0550(17) Uani d . 1.000 . .
    C C8 0.6288(3) 0.3604(6) 0.1995(3) 0.0611(17) Uani d . 1.000 . .
    C C9 0.7112(3) 0.3908(4) 0.2537(2) 0.092(3) Uani d . 1.000 . .
    C C10 0.7978(3) 0.3669(4) 0.2238(2) 0.0805(14) Uani d R 1.000 . .
    C C11 0.8658(3) 0.4673(4) 0.2459(2) 0.0805(14) Uani d R 1.000 . .
    C C12 0.9508(5) 0.4492(9) 0.2211(5) 0.103(3) Uani d . 1.000 . .
    C C13 0.9606(5) 0.3318(9) 0.1751(5) 0.104(3) Uani d . 1.000 . .
    C C14 0.8930(5) 0.2323(9) 0.1538(5) 0.105(3) Uani d . 1.000 . .
    C C15 0.8145(5) 0.2532(7) 0.1779(3) 0.0805(14) Uani d . 1.000 . .
    C C16 0.6585(3) 0.7756(5) 0.0205(3) 0.0600(16) Uani d . 1.000 . .
    C C17 0.8383(5) 0.8082(7) 0.1119(3) 0.088(3) Uani d . 1.000 . .
    C C18 0.7921(2) 0.9879(4) -0.03326(19) 0.090(3) Uani d . 1.000 . .
    C C19 0.8198(2) 0.6457(4) -0.03916(19) 0.0629(17) Uani d R 1.000 . .
    C C20 0.7951(2) 0.6338(4) -0.11654(19) 0.073(2) Uani d R 1.000 . .
    C C21 0.8174(4) 0.5106(8) -0.1566(4) 0.087(3) Uani d . 1.000 . .
    C C22 0.8647(5) 0.3947(8) -0.1216(4) 0.093(3) Uani d . 1.000 . .
    C C23 0.8905(5) 0.4028(7) -0.0465(5) 0.102(3) Uani d . 1.000 . .
    C C24 0.8673(4) 0.5258(7) -0.0051(4) 0.085(3) Uani d . 1.000 . .
    Br Br1 0.59570(4) 0.93585(6) 0.20869(3) 0.0720(2) Uani d . 1.000 . .
    O OW1 0.5856(3) 0.6540(5) 0.3323(3) 0.0960(19) Uani d D 1.000 . .
    H H2 0.58390 0.15670 0.06740 0.0740 Uiso c R 1.000 . .
    H H3 0.55930 0.11850 -0.06060 0.0850 Uiso c R 1.000 . .
    H H4 0.56900 0.31030 -0.14380 0.0810 Uiso c R 1.000 . .
    H H5 0.60550 0.55040 -0.10370 0.0720 Uiso c R 1.000 . .
    H H7 0.65760 0.65480 0.15950 0.0660 Uiso c R 1.000 . .
    H H8A 0.62500 0.25360 0.18900 0.0740 Uiso c R 1.000 . .
    H H8B 0.57670 0.38860 0.22320 0.0740 Uiso c R 1.000 . .
    H H9A 0.70880 0.49390 0.27070 0.1100 Uiso c R 1.000 . .
    H H9B 0.70910 0.32680 0.29720 0.1100 Uiso c R 1.000 . .
    H H11 0.85550 0.54710 0.27720 0.0970 Uiso c R 1.000 . .
    H H12 0.99720 0.51450 0.23580 0.1230 Uiso c R 1.000 . .
    H H13 1.01510 0.31750 0.15710 0.1240 Uiso c R 1.000 . .
    H H14 0.90240 0.15150 0.12280 0.1260 Uiso c R 1.000 . .
    H H15 0.76900 0.18660 0.16250 0.0970 Uiso c R 1.000 . .
    H H16A 0.63720 0.85100 0.05320 0.0720 Uiso c R 1.000 . .
    H H16B 0.62690 0.78870 -0.02900 0.0720 Uiso c R 1.000 . .
    H H17A 0.81720 0.89180 0.13870 0.1320 Uiso c R 1.000 . .
    H H17B 0.90100 0.81790 0.11010 0.1320 Uiso c R 1.000 . .
    H H17C 0.82610 0.71650 0.13690 0.1320 Uiso c R 1.000 . .
    H H18A 0.77150 1.06730 -0.00340 0.1350 Uiso c R 1.000 . .
    H H18B 0.75710 0.98570 -0.08120 0.1350 Uiso c R 1.000 . .
    H H18C 0.85310 1.00490 -0.04030 0.1350 Uiso c R 1.000 . .
    H H20 0.76290 0.71120 -0.14130 0.0870 Uiso c R 1.000 . .
    H H21 0.80020 0.50590 -0.20790 0.1050 Uiso c R 1.000 . .
    H H22 0.87920 0.31120 -0.14890 0.1110 Uiso c R 1.000 . .
    H H23 0.92380 0.32550 -0.02280 0.1230 Uiso c R 1.000 . .
    H H24 0.88370 0.52800 0.04640 0.1030 Uiso c R 1.000 . .
    H HW1 0.589(5) 0.705(8) 0.294(3) 0.1450 Uiso d D 1.000 . .
    H HW2 0.542(4) 0.598(8) 0.325(4) 0.1450 Uiso d D 1.000 . .
loop_
    _atom_site_aniso_label
    _atom_site_aniso_U_11
    _atom_site_aniso_U_22
    _atom_site_aniso_U_33
    _atom_site_aniso_U_12
    _atom_site_aniso_U_13
    _atom_site_aniso_U_23
    Si1 0.0692(9) 0.0560(7) 0.0610(9) -0.0105(7) 0.0047(7) 0.0011(6)
    N1 0.052(2) 0.0482(18) 0.049(2) 0.0002(17) 0.0098(16) -0.0020(17)
    N2 0.051(2) 0.0471(18) 0.054(2) 0.0046(16) 0.0102(18) 0.0005(17)
    C1 0.038(2) 0.055(2) 0.053(3) 0.0007(18) 0.007(2) -0.005(2)
    C2 0.058(3) 0.053(3) 0.074(4) -0.003(2) 0.010(3) -0.004(2)
    C3 0.074(4) 0.064(3) 0.074(4) -0.009(3) 0.004(3) -0.021(3)
    C4 0.067(3) 0.082(4) 0.054(3) -0.003(3) 0.007(3) -0.015(3)
    C5 0.056(3) 0.069(3) 0.055(3) 0.002(2) 0.009(2) 0.004(2)
    C6 0.037(2) 0.055(2) 0.052(3) 0.0032(19) 0.0064(19) -0.003(2)
    C7 0.059(3) 0.048(3) 0.059(3) 0.001(2) 0.011(2) -0.007(2)
    C8 0.064(3) 0.067(3) 0.054(3) -0.010(2) 0.014(2) 0.001(2)
    C9 0.100(5) 0.103(5) 0.073(4) 0.004(4) 0.014(4) 0.014(3)
    C10 0.088(3) 0.081(2) 0.070(2) -0.0050(18) -0.0026(19) 0.0080(16)
    C11 0.088(3) 0.081(2) 0.070(2) -0.0050(18) -0.0026(19) 0.0080(16)
    C12 0.074(5) 0.111(6) 0.122(6) -0.013(4) 0.005(4) 0.024(5)
    C13 0.070(4) 0.119(6) 0.120(6) -0.014(4) 0.003(4) 0.017(5)
    C14 0.095(5) 0.107(5) 0.116(6) -0.003(4) 0.020(4) 0.015(4)
    C15 0.088(3) 0.081(2) 0.070(2) -0.0050(18) -0.0026(19) 0.0080(16)
    C16 0.074(3) 0.046(2) 0.061(3) 0.004(2) 0.012(3) 0.002(2)
    C17 0.098(5) 0.087(4) 0.076(4) -0.004(3) -0.010(3) -0.011(3)
    C18 0.112(5) 0.068(3) 0.092(5) -0.018(3) 0.019(4) 0.015(3)
    C19 0.054(3) 0.069(3) 0.065(3) -0.017(2) 0.004(2) 0.002(3)
    C20 0.062(4) 0.086(4) 0.071(4) -0.004(3) 0.012(3) 0.000(3)
    C21 0.072(4) 0.114(5) 0.077(4) -0.008(4) 0.012(3) -0.018(4)
    C22 0.081(5) 0.093(4) 0.105(6) -0.011(4) 0.016(4) -0.031(4)
    C23 0.110(6) 0.080(4) 0.114(6) 0.012(4) -0.001(5) -0.010(4)
    C24 0.101(5) 0.076(4) 0.075(4) 0.004(3) -0.007(3) -0.005(3)
    Br1 0.0904(4) 0.0581(3) 0.0677(4) -0.0022(3) 0.0101(3) -0.0092(3)
    OW1 0.100(4) 0.092(3) 0.092(3) -0.004(2) -0.008(3) 0.005(2)
_geom_special_details
;
Bond distances, angles <i>etc</i>. have been calculated using the rounded
fractional coordinates. All su's are estimated from the variances of the
(full) variance-covariance matrix. The cell e.s.d.'s are taken into account in
the estimation of distances, angles and torsion angles
;
loop_
    _geom_bond_atom_site_label_1
    _geom_bond_atom_site_label_2
    _geom_bond_site_symmetry_1
    _geom_bond_site_symmetry_2
    _geom_bond_distance
    _geom_bond_publ_flag
    Si1 C16 . . 1.896(5) no
    Si1 C17 . . 1.853(6) no
    Si1 C18 . . 1.859(4) no
    Si1 C19 . . 1.854(4) no
    OW1 HW1 . . 0.83(6) no
    OW1 HW2 . . 0.83(6) no
    N1 C8 . . 1.467(6) no
    N1 C1 . . 1.388(6) no
    N1 C7 . . 1.331(6) no
    N2 C6 . . 1.394(6) no
    N2 C7 . . 1.314(6) no
    N2 C16 . . 1.474(6) no
    C1 C2 . . 1.393(6) no
    C1 C6 . . 1.397(7) no
    C2 C3 . . 1.371(8) no
    C3 C4 . . 1.384(8) no
    C4 C5 . . 1.368(8) no
    C5 C6 . . 1.376(8) no
    C8 C9 . . 1.523(6) no
    C9 C10 . . 1.488(6) no
    C10 C11 . . 1.391(6) no
    C10 C15 . . 1.347(7) no
    C11 C12 . . 1.419(9) no
    C12 C13 . . 1.351(12) no
    C13 C14 . . 1.378(11) no
    C14 C15 . . 1.324(11) no
    C19 C24 . . 1.392(7) no
    C19 C20 . . 1.402(5) no
    C20 C21 . . 1.374(8) no
    C21 C22 . . 1.370(10) no
    C22 C23 . . 1.364(11) no
    C23 C24 . . 1.391(10) no
    C2 H2 . . 0.9300 no
    C3 H3 . . 0.9300 no
    C4 H4 . . 0.9300 no
    C5 H5 . . 0.9300 no
    C7 H7 . . 0.9300 no
    C8 H8B . . 0.9700 no
    C8 H8A . . 0.9700 no
    C9 H9B . . 0.9700 no
    C9 H9A . . 0.9700 no
    C11 H11 . . 0.9300 no
    C12 H12 . . 0.9300 no
    C13 H13 . . 0.9300 no
    C14 H14 . . 0.9300 no
    C15 H15 . . 0.9300 no
    C16 H16B . . 0.9700 no
    C16 H16A . . 0.9700 no
    C17 H17A . . 0.9600 no
    C17 H17B . . 0.9600 no
    C17 H17C . . 0.9600 no
    C18 H18A . . 0.9600 no
    C18 H18C . . 0.9600 no
    C18 H18B . . 0.9600 no
    C20 H20 . . 0.9300 no
    C21 H21 . . 0.9300 no
    C22 H22 . . 0.9300 no
    C23 H23 . . 0.9300 no
    C24 H24 . . 0.9300 no
loop_
    _geom_angle_atom_site_label_1
    _geom_angle_atom_site_label_2
    _geom_angle_atom_site_label_3
    _geom_angle_site_symmetry_1
    _geom_angle_site_symmetry_2
    _geom_angle_site_symmetry_3
    _geom_angle
    _geom_angle_publ_flag
    C16 Si1 C17 . . . 108.4(3) no
    C16 Si1 C18 . . . 106.39(18) no
    C16 Si1 C19 . . . 106.61(19) no
    C17 Si1 C18 . . . 111.8(2) no
    C17 Si1 C19 . . . 111.2(2) no
    C18 Si1 C19 . . . 112.12(17) no
    HW1 OW1 HW2 . . . 109(7) no
    C1 N1 C8 . . . 125.4(4) no
    C7 N1 C8 . . . 127.0(4) no
    C1 N1 C7 . . . 107.7(4) no
    C6 N2 C7 . . . 108.0(4) no
    C6 N2 C16 . . . 127.0(4) no
    C7 N2 C16 . . . 124.9(4) no
    N1 C1 C2 . . . 132.0(5) no
    N1 C1 C6 . . . 106.6(4) no
    C2 C1 C6 . . . 121.4(5) no
    C1 C2 C3 . . . 116.1(5) no
    C2 C3 C4 . . . 122.3(5) no
    C3 C4 C5 . . . 121.7(5) no
    C4 C5 C6 . . . 117.3(5) no
    N2 C6 C1 . . . 106.4(4) no
    N2 C6 C5 . . . 132.4(4) no
    C1 C6 C5 . . . 121.2(4) no
    N1 C7 N2 . . . 111.4(4) no
    N1 C8 C9 . . . 113.0(4) no
    C8 C9 C10 . . . 116.1(3) no
    C9 C10 C11 . . . 117.5(3) no
    C11 C10 C15 . . . 118.4(5) no
    C9 C10 C15 . . . 124.1(5) no
    C10 C11 C12 . . . 120.6(5) no
    C11 C12 C13 . . . 116.4(7) no
    C12 C13 C14 . . . 122.7(7) no
    C13 C14 C15 . . . 119.2(7) no
    C10 C15 C14 . . . 122.8(7) no
    Si1 C16 N2 . . . 112.3(3) no
    Si1 C19 C20 . . . 120.9(3) no
    Si1 C19 C24 . . . 122.4(4) no
    C20 C19 C24 . . . 116.5(4) no
    C19 C20 C21 . . . 121.6(4) no
    C20 C21 C22 . . . 120.6(6) no
    C21 C22 C23 . . . 119.5(7) no
    C22 C23 C24 . . . 120.5(7) no
    C19 C24 C23 . . . 121.3(6) no
    C1 C2 H2 . . . 122.00 no
    C3 C2 H2 . . . 122.00 no
    C2 C3 H3 . . . 119.00 no
    C4 C3 H3 . . . 119.00 no
    C5 C4 H4 . . . 119.00 no
    C3 C4 H4 . . . 119.00 no
    C4 C5 H5 . . . 121.00 no
    C6 C5 H5 . . . 121.00 no
    N2 C7 H7 . . . 124.00 no
    N1 C7 H7 . . . 124.00 no
    N1 C8 H8A . . . 109.00 no
    C9 C8 H8A . . . 109.00 no
    C9 C8 H8B . . . 109.00 no
    H8A C8 H8B . . . 108.00 no
    N1 C8 H8B . . . 109.00 no
    C8 C9 H9A . . . 108.00 no
    C10 C9 H9A . . . 108.00 no
    C10 C9 H9B . . . 108.00 no
    C8 C9 H9B . . . 108.00 no
    H9A C9 H9B . . . 107.00 no
    C12 C11 H11 . . . 120.00 no
    C10 C11 H11 . . . 120.00 no
    C11 C12 H12 . . . 122.00 no
    C13 C12 H12 . . . 122.00 no
    C12 C13 H13 . . . 119.00 no
    C14 C13 H13 . . . 119.00 no
    C15 C14 H14 . . . 120.00 no
    C13 C14 H14 . . . 120.00 no
    C14 C15 H15 . . . 119.00 no
    C10 C15 H15 . . . 119.00 no
    Si1 C16 H16A . . . 109.00 no
    Si1 C16 H16B . . . 109.00 no
    N2 C16 H16B . . . 109.00 no
    H16A C16 H16B . . . 108.00 no
    N2 C16 H16A . . . 109.00 no
    Si1 C17 H17B . . . 109.00 no
    Si1 C17 H17C . . . 109.00 no
    H17A C17 H17B . . . 109.00 no
    H17A C17 H17C . . . 110.00 no
    H17B C17 H17C . . . 110.00 no
    Si1 C17 H17A . . . 109.00 no
    Si1 C18 H18A . . . 109.00 no
    Si1 C18 H18C . . . 110.00 no
    H18A C18 H18B . . . 109.00 no
    H18A C18 H18C . . . 110.00 no
    H18B C18 H18C . . . 109.00 no
    Si1 C18 H18B . . . 109.00 no
    C21 C20 H20 . . . 119.00 no
    C19 C20 H20 . . . 119.00 no
    C20 C21 H21 . . . 120.00 no
    C22 C21 H21 . . . 120.00 no
    C23 C22 H22 . . . 120.00 no
    C21 C22 H22 . . . 120.00 no
    C22 C23 H23 . . . 120.00 no
    C24 C23 H23 . . . 120.00 no
    C19 C24 H24 . . . 119.00 no
    C23 C24 H24 . . . 119.00 no
loop_
    _geom_torsion_atom_site_label_1
    _geom_torsion_atom_site_label_2
    _geom_torsion_atom_site_label_3
    _geom_torsion_atom_site_label_4
    _geom_torsion_site_symmetry_1
    _geom_torsion_site_symmetry_2
    _geom_torsion_site_symmetry_3
    _geom_torsion_site_symmetry_4
    _geom_torsion
    _geom_torsion_publ_flag
    C18 Si1 C19 C24 . . . . 140.9(4) no
    C17 Si1 C19 C20 . . . . -170.9(3) no
    C17 Si1 C16 N2 . . . . -67.2(4) no
    C16 Si1 C19 C20 . . . . 71.1(3) no
    C19 Si1 C16 N2 . . . . 52.7(4) no
    C17 Si1 C19 C24 . . . . 15.0(5) no
    C18 Si1 C16 N2 . . . . 172.5(3) no
    C16 Si1 C19 C24 . . . . -103.0(4) no
    C18 Si1 C19 C20 . . . . -44.9(3) no
    C7 N1 C1 C6 . . . . -0.4(5) no
    C8 N1 C1 C2 . . . . 2.1(7) no
    C1 N1 C8 C9 . . . . 130.7(4) no
    C7 N1 C8 C9 . . . . -49.0(6) no
    C8 N1 C1 C6 . . . . 179.9(4) no
    C1 N1 C7 N2 . . . . 0.0(5) no
    C7 N1 C1 C2 . . . . -178.2(5) no
    C8 N1 C7 N2 . . . . 179.8(4) no
    C16 N2 C6 C1 . . . . 175.7(4) no
    C16 N2 C6 C5 . . . . -5.8(8) no
    C16 N2 C7 N1 . . . . -176.0(4) no
    C7 N2 C6 C5 . . . . 178.0(5) no
    C6 N2 C7 N1 . . . . 0.3(5) no
    C7 N2 C6 C1 . . . . -0.5(5) no
    C6 N2 C16 Si1 . . . . -92.5(5) no
    C7 N2 C16 Si1 . . . . 83.1(5) no
    N1 C1 C2 C3 . . . . 178.1(5) no
    C6 C1 C2 C3 . . . . 0.6(7) no
    N1 C1 C6 N2 . . . . 0.5(5) no
    C2 C1 C6 C5 . . . . -0.1(7) no
    C2 C1 C6 N2 . . . . 178.6(4) no
    N1 C1 C6 C5 . . . . -178.2(4) no
    C1 C2 C3 C4 . . . . -0.7(8) no
    C2 C3 C4 C5 . . . . 0.2(9) no
    C3 C4 C5 C6 . . . . 0.3(8) no
    C4 C5 C6 N2 . . . . -178.7(5) no
    C4 C5 C6 C1 . . . . -0.3(7) no
    N1 C8 C9 C10 . . . . -53.3(5) no
    C8 C9 C10 C11 . . . . 141.8(4) no
    C8 C9 C10 C15 . . . . -39.3(6) no
    C11 C10 C15 C14 . . . . 0.8(8) no
    C9 C10 C11 C12 . . . . 178.4(5) no
    C15 C10 C11 C12 . . . . -0.6(7) no
    C9 C10 C15 C14 . . . . -178.1(6) no
    C10 C11 C12 C13 . . . . 0.7(10) no
    C11 C12 C13 C14 . . . . -1.1(12) no
    C12 C13 C14 C15 . . . . 1.3(13) no
    C13 C14 C15 C10 . . . . -1.2(11) no
    Si1 C19 C20 C21 . . . . -175.0(4) no
    C24 C19 C20 C21 . . . . -0.5(6) no
    Si1 C19 C24 C23 . . . . 175.9(5) no
    C20 C19 C24 C23 . . . . 1.5(8) no
    C19 C20 C21 C22 . . . . 0.2(8) no
    C20 C21 C22 C23 . . . . -0.7(10) no
    C21 C22 C23 C24 . . . . 1.6(11) no
    C22 C23 C24 C19 . . . . -2.0(10) no
loop_
    _geom_hbond_atom_site_label_D
    _geom_hbond_atom_site_label_H
    _geom_hbond_atom_site_label_A
    _geom_hbond_site_symmetry_A
    _geom_hbond_distance_DH
    _geom_hbond_distance_HA
    _geom_hbond_distance_DA
    _geom_hbond_angle_DHA
    _geom_hbond_publ_flag
    OW1 HW1 Br1 . 0.83(6) 2.57(7) 3.365(5) 160(6) yes
    OW1 HW2 Br1 2_645 0.83(6) 2.56(7) 3.384(5) 175(6) yes
    C7 H7 Br1 . 0.93 2.85 3.597(5) 138 yes
    C8 H8A Br1 1_545 0.97 2.89 3.822(5) 160 yes
    C16 H16B OW1 4_564 0.97 2.55 3.494(7) 164 yes
_iucr_refine_instructions_details
;
TITL NS-32
CELL  0.71073  15.1750   8.9097  17.9440   90.000   96.235   90.000
ZERR     4.00   0.0011   0.0006   0.0014    0.000    0.006    0.000
LATT   1
SYMM  - X, 1/2 + Y, 1/2 - Z
SFAC  C    H    N    O    SI   BR
UNIT  96   116  8    4    4    4
MERG   2
OMIT    -4.00 180.00
OMIT    -2   0   2
OMIT    -2   1   1
OMIT     7   2   0
OMIT     3   2   1
OMIT     0   1   6
OMIT    16   0   0
OMIT    -4   0   2
OMIT    -2   4   4
OMIT    -2   1   7
DFIX     0.83   0.02 OW1 HW2
DFIX     0.83   0.02 OW1 HW1
DFIX     1.35   0.02 HW1 HW2
EADP C10 C11 C15
FMAP   2
PLAN    5
SIZE     0.13   0.20   0.26
ACTA
LIST   4
L.S.  10
WGHT    0.079500    0.012300
FVAR       0.33530
MOLE    1
C1    1    0.611280    0.379981    0.057624    11.00000    0.03825    0.05468 =
         0.05305   -0.00500    0.00673    0.00068
C2    1    0.588703    0.234895    0.033708    11.00000    0.05759    0.05291 =
         0.07417   -0.00370    0.00958   -0.00347
AFIX  43
H2    2    0.583947    0.156715    0.067378    11.00000   -1.20000
AFIX   0
C3    1    0.573902    0.213985   -0.042296    11.00000    0.07377    0.06408 =
         0.07415   -0.02092    0.00412   -0.00853
AFIX  43
H3    2    0.559274    0.118500   -0.060583    11.00000   -1.20000
AFIX   0
C4    1    0.579960    0.329960   -0.092770    11.00000    0.06698    0.08245 =
         0.05355   -0.01495    0.00680   -0.00309
AFIX  43
H4    2    0.569002    0.310290   -0.143835    11.00000   -1.20000
AFIX   0
C5    1    0.601644    0.472807   -0.069546    11.00000    0.05556    0.06876 =
         0.05540    0.00391    0.00949    0.00152
AFIX  43
H5    2    0.605521    0.550399   -0.103704    11.00000   -1.20000
AFIX   0
C6    1    0.617471    0.496818    0.006463    11.00000    0.03730    0.05485 =
         0.05161   -0.00318    0.00642    0.00324
C7    1    0.644361    0.587949    0.120065    11.00000    0.05935    0.04837 =
         0.05893   -0.00738    0.01100    0.00146
AFIX  43
H7    2    0.657624    0.654764    0.159509    11.00000   -1.20000
AFIX   0
C8    1    0.628784    0.360383    0.199533    11.00000    0.06376    0.06730 =
         0.05450    0.00149    0.01365   -0.00960
AFIX  23
H8A   2    0.625026    0.253636    0.189046    11.00000   -1.20000
H8B   2    0.576734    0.388556    0.223244    11.00000   -1.20000
AFIX   0
C9    1    0.711208    0.390805    0.253726    11.00000    0.10023    0.10343 =
         0.07251    0.01414    0.01358    0.00405
AFIX  23
H9A   2    0.708832    0.493944    0.270701    11.00000   -1.20000
H9B   2    0.709140    0.326804    0.297231    11.00000   -1.20000
C10   1    0.797801    0.366923    0.223836    11.00000    0.08769    0.08147 =
         0.06980    0.00796   -0.00260   -0.00500
C11   1    0.865820    0.467254    0.245864    11.00000    0.08769    0.08147 =
         0.06980    0.00796   -0.00260   -0.00500
AFIX  43
H11   2    0.855480    0.547089    0.277151    11.00000   -1.20000
AFIX   0
C12   1    0.950784    0.449157    0.221138    11.00000    0.07404    0.11140 =
         0.12181    0.02399    0.00498   -0.01300
AFIX  43
H12   2    0.997235    0.514522    0.235787    11.00000   -1.20000
AFIX   0
C13   1    0.960559    0.331755    0.175131    11.00000    0.06959    0.11887 =
         0.12049    0.01651    0.00332   -0.01413
AFIX  43
H13   2    1.015149    0.317471    0.157129    11.00000   -1.20000
AFIX   0
C14   1    0.893019    0.232320    0.153778    11.00000    0.09487    0.10697 =
         0.11618    0.01461    0.01976   -0.00269
AFIX  43
H14   2    0.902425    0.151507    0.122805    11.00000   -1.20000
AFIX   0
C15   1    0.814543    0.253246    0.177902    11.00000    0.08769    0.08147 =
         0.06980    0.00796   -0.00260   -0.00500
AFIX  43
H15   2    0.769010    0.186617    0.162482    11.00000   -1.20000
AFIX   0
C16   1    0.658487    0.775576    0.020540    11.00000    0.07433    0.04600 =
         0.06145    0.00244    0.01196    0.00390
AFIX  23
H16A  2    0.637185    0.850951    0.053236    11.00000   -1.20000
H16B  2    0.626889    0.788695   -0.028990    11.00000   -1.20000
AFIX   0
C17   1    0.838262    0.808227    0.111866    11.00000    0.09762    0.08715 =
         0.07604   -0.01118   -0.00956   -0.00366
AFIX  33
H17A  2    0.817153    0.891752    0.138690    11.00000   -1.50000
H17B  2    0.901010    0.817866    0.110104    11.00000   -1.50000
H17C  2    0.826102    0.716532    0.136918    11.00000   -1.50000
AFIX   0
C18   1    0.792066    0.987891   -0.033262    11.00000    0.11224    0.06809 =
         0.09202    0.01463    0.01866   -0.01760
AFIX  33
H18A  2    0.771532    1.067307   -0.003377    11.00000   -1.50000
H18B  2    0.757083    0.985730   -0.081153    11.00000   -1.50000
H18C  2    0.853090    1.004868   -0.040275    11.00000   -1.50000
C19   1    0.819767    0.645658   -0.039160    11.00000    0.05419    0.06893 =
         0.06466    0.00161    0.00398   -0.01714
C20   1    0.795086    0.633822   -0.116541    11.00000    0.06218    0.08623 =
         0.07062    0.00025    0.01155   -0.00435
AFIX  43
H20   2    0.762856    0.711182   -0.141332    11.00000   -1.20000
AFIX   0
C21   1    0.817379    0.510641   -0.156634    11.00000    0.07158    0.11375 =
         0.07700   -0.01799    0.01157   -0.00823
AFIX  43
H21   2    0.800204    0.505906   -0.207933    11.00000   -1.20000
AFIX   0
C22   1    0.864720    0.394702   -0.121633    11.00000    0.08073    0.09294 =
         0.10507   -0.03132    0.01580   -0.01127
AFIX  43
H22   2    0.879168    0.311157   -0.148903    11.00000   -1.20000
AFIX   0
C23   1    0.890467    0.402812   -0.046517    11.00000    0.11004    0.07974 =
         0.11399   -0.00982   -0.00067    0.01202
AFIX  43
H23   2    0.923820    0.325484   -0.022821    11.00000   -1.20000
AFIX   0
C24   1    0.867250    0.525794   -0.005053    11.00000    0.10150    0.07625 =
         0.07545   -0.00467   -0.00724    0.00413
AFIX  43
H24   2    0.883748    0.527986    0.046388    11.00000   -1.20000
AFIX   0
N1    3    0.628428    0.442400    0.128570    11.00000    0.05155    0.04817 =
         0.04917   -0.00199    0.00978    0.00016
N2    3    0.638975    0.625264    0.048879    11.00000    0.05071    0.04706 =
         0.05375    0.00054    0.01016    0.00463
SI1   5    0.781398    0.805392    0.015195    11.00000    0.06916    0.05605 =
         0.06103    0.00115    0.00473   -0.01053
MOLE    2
BR1   6    0.595697    0.935849    0.208690    11.00000    0.09044    0.05813 =
         0.06775   -0.00917    0.01012   -0.00222
MOLE    3
OW1   4    0.585559    0.653980    0.332336    11.00000    0.10050    0.09220 =
         0.09227    0.00519   -0.00842   -0.00375
HW1   2    0.588669    0.705368    0.294299    11.00000   -1.50000
HW2   2    0.541682    0.597789    0.324850    11.00000   -1.50000
HKLF    4
REM  NS-32
REM R1 =  0.0693 for   3023 Fo > 4sig(Fo)  and  0.1367 for all   5536 data
REM    244 parameters refined using      3 restraints
END
WGHT      0.0795      0.0123
REM Highest difference peak  0.821,  deepest hole -0.526,  1-sigma level  0.061
Q1    1   0.7126  0.2655  0.2109  11.00000  0.05    0.67
Q2    1   0.9004  0.5489  0.2771  11.00000  0.05    0.52
Q3    1   0.8125  0.4588  0.2728  11.00000  0.05    0.44
Q4    1   0.5971  0.8447  0.2328  11.00000  0.05    0.43
Q5    1   0.5941  1.0199  0.2354  11.00000  0.05    0.38
;
