# Supplementary material for: 1-{[Dimeth­yl(phen­yl)sil­yl]meth­yl}-3-(2-phenyl­eth­yl)-1H-benzimidazol-3-ium bromide monohydrate
Source: Acta Crystallogr Sect E Struct Rep Online. 2012 Aug 15;68(Pt 9):o2718–9. doi: 10.1107/S1600536812034915 (PMC3435733; doi:10.1107/S1600536812034915)
Supplement: Supplementary file 2 [file e-68-o2718-Isup2.hkl]

# 
# h,k,l, Fc-squared, Fo-squared, sigma(Fo-squared) and status flag 
# 
data_I
_shelx_title ' NS-32' 
_shelx_refln_list_code          4 
_shelx_F_calc_maximum      283.98 
_exptl_crystal_F_000       976.00 
_reflns_d_resolution_high  0.7650 
 
loop_ 
 _symmetry_equiv_pos_as_xyz 
 'x, y, z' 
 '-x, y+1/2, -z+1/2' 
 '-x, -y, -z' 
 'x, -y-1/2, z-1/2' 
 
_cell_length_a    15.1750 
_cell_length_b     8.9097 
_cell_length_c    17.9440 
_cell_angle_alpha  90.000 
_cell_angle_beta   96.235 
_cell_angle_gamma  90.000 
 
_shelx_F_squared_multiplier     1.000 
 
loop_ 
 _refln_index_h 
 _refln_index_k 
 _refln_index_l 
 _refln_F_squared_calc 
 _refln_F_squared_meas 
 _refln_F_squared_sigma 
 _refln_observed_status 
   2   0   0     2951.01     3563.41    109.67 o 
   3   0   0      828.99      894.93     58.33 o 
   4   0   0    77645.84    85846.13   3117.41 o 
   5   0   0    80644.24    84528.09   4332.24 o 
   6   0   0     9109.79     9544.20    464.36 o 
   7   0   0       15.99       47.10     48.33 o 
   8   0   0      353.68      232.98     46.70 o 
   9   0   0     1338.74     1287.59     99.27 o 
  10   0   0     3870.49     4576.59    359.13 o 
  11   0   0     1769.02     1486.84     62.58 o 
  12   0   0      148.26      179.08     43.14 o 
  13   0   0      133.91       99.00     33.85 o 
  14   0   0        1.12       36.53     64.58 o 
  15   0   0       71.96       69.11     42.65 o 
  17   0   0       29.84       50.68     39.75 o 
  18   0   0        0.30       24.57     35.80 o 
  19   0   0        0.30      -40.35     40.60 o 
   1   1   0     1266.71     1465.63     38.05 o 
   2   1   0     1352.20     1309.44     36.04 o 
   3   1   0     5658.61     5260.36     60.88 o 
   4   1   0     2195.12     2193.31     41.03 o 
   5   1   0      977.36     1112.74     47.88 o 
   6   1   0     3188.10     3368.54     87.96 o 
   7   1   0       63.87      104.55     27.20 o 
   8   1   0      770.11      824.11     29.84 o 
   9   1   0       19.50       34.11     23.70 o 
  10   1   0       51.37       90.15     30.94 o 
  11   1   0       25.73       16.71     25.26 o 
  12   1   0      134.17      192.18     29.76 o 
  13   1   0        2.12       40.94     29.59 o 
  14   1   0        2.56      -39.87     28.71 o 
  15   1   0      151.80      181.19     26.00 o 
  16   1   0        2.27      -28.38     34.42 o 
  17   1   0       37.87       57.58     21.58 o 
  18   1   0       14.76       55.60     27.67 o 
  19   1   0        0.14       13.76     25.50 o 
   0   2   0     3917.24     4662.65     55.08 o 
   1   2   0     1553.50     1263.48     29.62 o 
   2   2   0      950.96     1187.34     27.88 o 
   3   2   0      999.83      893.69     29.50 o 
   4   2   0     7212.95     7855.05    145.66 o 
   5   2   0     1189.38     1501.56     30.72 o 
   6   2   0      631.16      691.12     25.61 o 
   8   2   0     1555.48     1655.33     57.81 o 
   9   2   0     2748.64     2485.88     94.96 o 
  10   2   0      353.77      375.36     28.28 o 
  11   2   0      122.67      133.97     28.56 o 
  12   2   0       33.41       72.55     27.26 o 
  13   2   0      101.33      124.29     26.95 o 
  14   2   0      164.13      211.03     30.81 o 
  15   2   0      121.18      120.56     37.42 o 
  16   2   0       15.50       83.15     26.12 o 
  17   2   0        0.32       -5.44     25.76 o 
  18   2   0        0.03      -10.15     23.36 o 
  19   2   0       11.32       37.83     23.82 o 
   1   3   0      688.21      912.40     22.78 o 
   2   3   0     8665.43     8633.65     95.94 o 
   3   3   0     8228.37     8302.48     47.08 o 
   4   3   0     6179.03     5770.54     60.74 o 
   5   3   0       93.20      123.18     24.87 o 
   6   3   0      426.04      257.08     23.55 o 
   7   3   0     1210.03     1250.80     39.71 o 
   8   3   0     2197.88     2168.39     84.12 o 
   9   3   0     1900.59     1843.68     56.88 o 
  10   3   0       45.91       57.19     29.41 o 
  11   3   0       25.94       48.81     26.69 o 
  12   3   0        4.39       44.80     29.46 o 
  13   3   0      638.15      640.86     28.77 o 
  14   3   0      244.84      243.57     25.26 o 
  15   3   0       47.31       85.33     29.89 o 
  16   3   0       30.83       54.88     24.56 o 
  17   3   0        1.65       41.80     32.35 o 
  18   3   0       45.49       92.05     26.54 o 
   0   4   0       66.84       74.50     31.04 o 
   1   4   0      449.01      441.72     26.55 o 
   2   4   0        2.91       22.76     22.31 o 
   3   4   0      710.92      634.17     24.64 o 
   4   4   0       32.74       69.99     23.42 o 
   5   4   0        0.23       17.11     20.60 o 
   6   4   0        1.97       12.98     24.27 o 
   7   4   0       69.15      113.25     22.11 o 
   8   4   0       38.79       84.82     22.19 o 
   9   4   0       26.66       37.26     23.71 o 
  10   4   0       17.25       -1.68     21.86 o 
  11   4   0       74.86       84.12     33.30 o 
  12   4   0       38.90       30.02     29.30 o 
  13   4   0        0.96       39.65     27.21 o 
  14   4   0       10.12       -2.04     26.60 o 
  15   4   0       17.34      106.46     31.13 o 
  16   4   0        1.05      -18.12     47.27 o 
  17   4   0        1.15       -2.20     25.17 o 
  18   4   0        3.94      -41.20     30.89 o 
   1   5   0      150.72      133.36     20.11 o 
   2   5   0     2694.49     2292.64     32.98 o 
   3   5   0     1517.85     1573.00     27.88 o 
   4   5   0      261.91      284.02     22.95 o 
   5   5   0       42.99       35.36     22.17 o 
   6   5   0       60.04       65.67     19.78 o 
   7   5   0      669.63      612.13     25.72 o 
   8   5   0      762.09      688.06     26.42 o 
   9   5   0      241.52      212.47     21.04 o 
  10   5   0       67.16       80.07     21.06 o 
  11   5   0       37.33       90.72     29.71 o 
  12   5   0      137.97      125.25     22.51 o 
  13   5   0       98.09      113.73     22.56 o 
  14   5   0       69.94       84.98     24.00 o 
  15   5   0        9.10      -28.53     23.08 o 
  16   5   0       20.20       29.50     43.78 o 
  17   5   0       11.77      108.07     31.01 o 
   0   6   0      414.69      428.30     32.64 o 
   1   6   0     1267.82     1308.23     35.72 o 
   2   6   0      554.32      507.45     20.23 o 
   3   6   0      596.15      701.98     34.32 o 
   4   6   0     1425.72     1337.89     22.96 o 
   5   6   0       55.96       48.81     20.47 o 
   6   6   0      318.49      323.45     21.81 o 
   7   6   0      208.47      237.81     26.73 o 
   8   6   0       53.47       68.23     19.31 o 
   9   6   0      126.21      137.62     21.73 o 
  10   6   0       90.01       84.70     21.21 o 
  11   6   0       19.53       29.85     23.01 o 
  12   6   0       69.29       33.49     20.55 o 
  13   6   0       19.22        7.47     22.97 o 
  14   6   0        7.99       54.58     24.49 o 
  15   6   0       20.81       37.75     29.47 o 
  16   6   0       14.35       23.06     25.44 o 
   1   7   0      590.37      610.64     20.76 o 
   2   7   0      101.72      108.01     20.73 o 
   3   7   0        3.50       44.77     22.25 o 
   4   7   0      685.87      598.42     23.43 o 
   5   7   0       76.25       90.17     20.15 o 
   6   7   0        1.42       54.03     19.93 o 
   7   7   0      111.00      113.82     21.01 o 
   8   7   0       18.73       44.16     20.56 o 
   9   7   0      196.84      229.34     27.40 o 
  10   7   0       71.45       64.33     19.40 o 
  11   7   0       50.87       68.30     22.36 o 
  12   7   0       48.68       68.45     26.10 o 
  13   7   0        9.96       15.91     36.87 o 
  14   7   0        1.71       23.18     20.73 o 
  15   7   0        0.70       15.90     24.08 o 
   0   8   0      511.34      432.10     65.47 o 
   1   8   0      350.68      342.91     22.31 o 
   2   8   0       87.64      112.87     17.52 o 
   3   8   0       14.19       30.47     17.67 o 
   4   8   0       29.50       42.51     21.78 o 
   5   8   0      456.62      402.72     41.17 o 
   6   8   0      569.95      505.86     28.71 o 
   7   8   0       54.25      100.12     23.07 o 
   8   8   0        0.05       18.57     23.12 o 
   9   8   0        3.06       21.78     25.50 o 
  10   8   0       58.27       92.20     25.51 o 
  11   8   0      234.48      239.27     34.20 o 
  12   8   0       30.42       77.24     26.92 o 
  13   8   0        0.62        5.81     27.42 o 
  14   8   0        0.94       29.41     22.15 o 
   1   9   0      230.26      211.87     18.22 o 
   2   9   0      128.93      151.89     20.30 o 
   3   9   0       40.90       55.42     37.35 o 
   4   9   0      119.50      124.19     30.24 o 
   5   9   0        8.15       49.84     26.01 o 
   6   9   0      149.90      197.13     21.45 o 
   7   9   0      101.29       93.89     19.80 o 
   8   9   0        7.87       31.25     21.23 o 
   9   9   0       12.94       24.35     22.37 o 
  10   9   0        7.91        1.99     20.37 o 
  11   9   0       19.55       35.80     32.37 o 
  12   9   0       47.86       45.40     27.77 o 
   0  10   0       31.59       23.61     26.29 o 
   1  10   0       92.98      101.52     22.93 o 
   2  10   0       79.75       93.05     20.94 o 
   3  10   0       19.07        3.45     21.85 o 
   4  10   0       87.30       95.51     23.63 o 
   5  10   0       42.21       37.22     24.01 o 
   6  10   0       26.05       66.33     21.93 o 
   7  10   0       40.01       27.36     24.15 o 
   8  10   0        2.07       31.08     21.28 o 
   9  10   0       42.77       85.41     26.13 o 
   1  11   0        3.97       42.90     24.49 o 
   2  11   0      121.15      145.04     24.65 o 
   3  11   0      148.84      122.22     25.66 o 
   4  11   0       21.71       41.85     28.47 o 
   5  11   0        2.26      -20.54     24.71 o 
   6  11   0        0.38       -0.18     36.74 o 
 -19   1   1       13.84       54.15     25.96 o 
 -18   1   1       49.37       63.25     35.66 o 
 -17   1   1       69.93       41.97     28.35 o 
 -16   1   1      198.42      182.52     25.93 o 
 -15   1   1        4.55       40.87     35.13 o 
 -14   1   1      378.18      367.61     28.65 o 
 -13   1   1     1080.95      995.38     29.84 o 
 -12   1   1     1255.23     1282.58     60.84 o 
 -11   1   1      693.15      608.56     32.37 o 
 -10   1   1       58.40      112.70     28.27 o 
  -9   1   1     5705.88     5431.31    100.72 o 
  -8   1   1     6445.41     7155.76    188.76 o 
  -7   1   1     4315.75     4618.51    126.82 o 
  -6   1   1     1737.02     1456.84     49.98 o 
  -5   1   1      161.64      240.84     32.45 o 
  -4   1   1    43615.02    45102.66    712.64 o 
  -3   1   1     7971.44     8357.71    147.68 o 
  -1   1   1      292.76      322.64     29.72 o 
   0   1   1    11801.60    13169.98     91.54 o 
   1   1   1       59.76      141.53     23.42 o 
   2   1   1     2879.92     3679.52     43.54 o 
   3   1   1     1095.41     1134.04     49.08 o 
   4   1   1       83.89       60.54     35.11 o 
   5   1   1       57.63       91.54     28.02 o 
   6   1   1      357.13      489.83     33.51 o 
   7   1   1     1088.35     1106.58     30.58 o 
   8   1   1      169.35      244.28     32.19 o 
   9   1   1     1029.70      904.09     29.92 o 
  10   1   1      439.32      490.72     31.92 o 
  11   1   1      199.56      252.59     27.11 o 
  12   1   1        9.11       47.38     27.99 o 
  13   1   1      872.67      835.94     43.02 o 
  14   1   1       74.03       85.57     23.94 o 
  15   1   1       46.83       46.27     22.81 o 
  16   1   1       25.11       54.01     22.49 o 
  17   1   1        8.15       12.81     30.88 o 
  18   1   1       46.35       20.28     25.96 o 
  19   1   1        1.06       65.50     28.96 o 
 -19   2   1        8.18       56.96     29.24 o 
 -18   2   1        0.23       41.56     29.34 o 
 -17   2   1       59.39      120.26     29.25 o 
 -16   2   1        2.51       20.70     31.21 o 
 -15   2   1       47.11       82.34     25.96 o 
 -14   2   1       53.68       79.03     24.39 o 
 -13   2   1       28.48       72.66     29.77 o 
 -12   2   1      854.75      830.20     43.38 o 
 -11   2   1        7.96       13.01     26.13 o 
 -10   2   1     2251.89     2314.71     76.62 o 
  -9   2   1     2131.29     2068.61     90.29 o 
  -8   2   1      190.15      123.45     23.35 o 
  -7   2   1     1598.83     1878.49     61.91 o 
  -6   2   1      212.55      245.45     30.58 o 
  -5   2   1     9863.22    10802.29    186.68 o 
  -4   2   1     1942.57     2070.81     29.29 o 
  -3   2   1     6059.07     6235.78     50.05 o 
  -2   2   1      685.75      664.94     25.75 o 
  -1   2   1      369.27      381.51     25.77 o 
   0   2   1    19662.80    20115.42    162.31 o 
   1   2   1     6187.28     6959.78     45.30 o 
   2   2   1       18.27       28.81     25.29 o 
   4   2   1       60.91       41.17     29.92 o 
   5   2   1     3583.70     4078.72     60.93 o 
   6   2   1     1752.12     1635.91     26.80 o 
   7   2   1     1358.98     1278.04     33.18 o 
   8   2   1      443.19      513.30     25.01 o 
   9   2   1      842.26      845.49     47.65 o 
  10   2   1      175.10      230.27     27.51 o 
  11   2   1      800.36      837.83     63.80 o 
  12   2   1      222.58      283.35     27.93 o 
  13   2   1        0.18       43.97     27.58 o 
  14   2   1       86.86       79.13     29.19 o 
  15   2   1       28.08       44.83     25.92 o 
  16   2   1       63.94       84.65     24.21 o 
  17   2   1       28.04       43.44     25.45 o 
  18   2   1        8.63      -13.32     26.48 o 
  19   2   1       10.22       72.79     26.76 o 
 -19   3   1        1.95       -3.35     30.34 o 
 -18   3   1       44.16       69.14     26.34 o 
 -17   3   1       14.35       11.21     29.51 o 
 -16   3   1       13.94        2.08     26.50 o 
 -15   3   1        0.37       68.40     42.87 o 
 -14   3   1        1.56        7.02     23.30 o 
 -13   3   1      394.52      299.64     25.33 o 
 -12   3   1       19.52       52.09     35.77 o 
 -11   3   1       29.65       83.09     29.62 o 
 -10   3   1        1.43       55.04     26.38 o 
  -9   3   1       95.51      145.21     25.40 o 
  -8   3   1     1224.92     1277.53     52.69 o 
  -7   3   1      212.15      238.80     23.56 o 
  -6   3   1      247.61      194.01     26.25 o 
  -5   3   1      339.43      311.54     25.20 o 
  -4   3   1     1067.22     1178.59     44.52 o 
  -3   3   1      824.72     1042.90     27.13 o 
  -2   3   1     8111.59     8145.88     41.71 o 
  -1   3   1      111.07       73.35     18.13 o 
   0   3   1      919.52      912.34     24.43 o 
   1   3   1     1329.98     1523.77     28.34 o 
   2   3   1     5426.62     5512.33     77.52 o 
   3   3   1     1985.68     1877.39     24.19 o 
   4   3   1      186.70      216.80     22.45 o 
   5   3   1        5.22       17.03     25.32 o 
   6   3   1     1972.38     1995.37     34.69 o 
   7   3   1      149.96      162.75     31.61 o 
   8   3   1      226.92      221.49     21.04 o 
   9   3   1      669.94      577.33     25.47 o 
  10   3   1       25.04       37.11     22.16 o 
  11   3   1      344.93      367.97     23.46 o 
  12   3   1        1.06       17.02     28.98 o 
  13   3   1        3.50       56.30     31.06 o 
  14   3   1       47.16      100.67     36.85 o 
  15   3   1        1.25       83.97     26.44 o 
  16   3   1        7.96        0.88     28.31 o 
  17   3   1        0.43       21.52     29.73 o 
  18   3   1        7.32       41.74     34.73 o 
 -18   4   1        0.87       31.08     34.01 o 
 -17   4   1       44.49       81.59     31.81 o 
 -16   4   1        7.05       63.01     24.74 o 
 -15   4   1        3.29       12.11     25.23 o 
 -14   4   1      115.55       93.93     26.27 o 
 -13   4   1       96.65      134.84     25.81 o 
 -12   4   1      144.89      177.97     24.03 o 
 -11   4   1      418.40      358.66     29.53 o 
 -10   4   1      295.81      267.76     29.14 o 
  -9   4   1     1419.99     1362.65     51.70 o 
  -8   4   1     1094.05     1006.45     31.25 o 
  -7   4   1      173.09      114.84     18.98 o 
  -6   4   1     5196.76     4963.57    101.47 o 
  -5   4   1     3085.68     3113.35     60.13 o 
  -4   4   1     4201.97     4045.36     34.50 o 
  -3   4   1     4396.61     4853.36     46.68 o 
  -2   4   1      108.27      117.57     21.76 o 
  -1   4   1     8703.27     9255.19     78.20 o 
   0   4   1     8053.41     7734.88     39.80 o 
   1   4   1     4179.56     4516.84     42.79 o 
   2   4   1     4814.27     4974.39     32.15 o 
   3   4   1      472.70      436.43     34.02 o 
   4   4   1     3186.53     2965.28     51.51 o 
   5   4   1     3948.99     4010.63     70.71 o 
   6   4   1     3166.43     3182.03     45.68 o 
   7   4   1     2279.51     2226.56     30.95 o 
   8   4   1      579.48      550.89     29.07 o 
   9   4   1      208.24      227.85     24.94 o 
  10   4   1     1842.37     1770.69     26.93 o 
  11   4   1      809.63      767.09     25.44 o 
  12   4   1       90.66       81.92     29.64 o 
  13   4   1      134.04      159.43     44.79 o 
  14   4   1        3.80       41.75     38.98 o 
  15   4   1      228.52      227.01     32.50 o 
  16   4   1       33.54       -0.54     33.23 o 
  17   4   1        1.85       26.98     27.91 o 
  18   4   1        3.92       -2.62     31.14 o 
 -17   5   1        0.10       74.71     26.86 o 
 -16   5   1        5.24       22.12     31.15 o 
 -15   5   1        6.13        7.33     26.65 o 
 -14   5   1       26.40       69.19     28.30 o 
 -13   5   1       19.99       44.10     24.48 o 
 -12   5   1      195.01      180.25     27.59 o 
 -11   5   1        0.88       29.12     35.68 o 
 -10   5   1       49.25       62.86     21.71 o 
  -9   5   1      219.22      225.27     21.61 o 
  -8   5   1      342.32      357.41     21.09 o 
  -7   5   1     1595.01     1614.71     27.31 o 
  -6   5   1        4.15       35.35     19.98 o 
  -5   5   1      453.28      462.53     23.30 o 
  -4   5   1      149.97      192.26     30.45 o 
  -3   5   1      183.96      200.75     22.36 o 
  -2   5   1     1678.46     1480.72     31.96 o 
  -1   5   1        5.23       18.56     19.71 o 
   0   5   1     2919.28     2915.54     38.11 o 
   1   5   1       55.88       42.14     19.17 o 
   2   5   1      646.36      736.98     25.43 o 
   3   5   1     1285.37     1138.74     39.57 o 
   4   5   1      172.30      191.99     18.95 o 
   5   5   1       43.11       70.08     20.46 o 
   6   5   1       18.80       22.64     25.97 o 
   7   5   1      136.47      131.74     21.59 o 
   8   5   1      223.69      223.42     20.73 o 
   9   5   1      820.01      850.93     27.66 o 
  10   5   1      128.24       83.88     25.92 o 
  11   5   1       21.19       44.35     20.41 o 
  12   5   1        7.51      -11.26     27.68 o 
  13   5   1       38.10       57.71     21.07 o 
  14   5   1      224.81      192.50     34.09 o 
  15   5   1       12.64       35.83     26.60 o 
  16   5   1       47.08      104.05     31.52 o 
  17   5   1        2.74      -30.86     31.76 o 
 -16   6   1       13.32       56.97     30.39 o 
 -15   6   1       54.12       35.56     28.98 o 
 -14   6   1        0.33      -23.16     28.20 o 
 -13   6   1       29.89       51.79     24.74 o 
 -12   6   1       31.82       35.18     38.95 o 
 -11   6   1       98.53      131.59     29.31 o 
 -10   6   1       14.95      -13.33     23.83 o 
  -9   6   1      102.30      144.11     24.68 o 
  -8   6   1       79.89       93.14     33.38 o 
  -7   6   1      314.24      341.13     24.38 o 
  -6   6   1      171.61      174.87     19.51 o 
  -5   6   1      362.98      379.05     24.26 o 
  -4   6   1     1610.55     1464.24     23.36 o 
  -3   6   1       31.65       25.47     19.62 o 
  -2   6   1       49.25       29.70     19.20 o 
  -1   6   1       63.09       13.64     18.85 o 
   0   6   1     1475.56     1387.26     60.24 o 
   1   6   1     2933.18     2933.47     42.51 o 
   2   6   1      853.29      838.12     21.33 o 
   3   6   1      397.83      403.71     20.17 o 
   4   6   1      278.79      278.59     17.76 o 
   5   6   1      696.63      665.31     31.64 o 
   6   6   1     2314.68     2155.18     47.37 o 
   7   6   1       67.05       48.20     24.17 o 
   8   6   1      314.50      292.24     22.10 o 
   9   6   1       43.15       59.74     24.42 o 
  10   6   1       15.24       25.56     25.61 o 
  11   6   1      217.78      160.98     21.62 o 
  12   6   1       39.37       65.83     30.02 o 
  13   6   1        2.63        8.27     21.55 o 
  14   6   1        1.50       42.37     23.99 o 
  15   6   1        6.73       34.26     24.42 o 
  16   6   1        1.43       44.53     27.34 o 
 -15   7   1        0.01       -1.51     24.44 o 
 -14   7   1       18.70       37.00     23.40 o 
 -13   7   1       68.21       39.67     22.70 o 
 -12   7   1      100.54       85.36     22.10 o 
 -11   7   1      107.90      102.83     20.93 o 
 -10   7   1        9.84       31.00     22.46 o 
  -9   7   1      140.08      195.82     29.87 o 
  -8   7   1      508.94      478.43     21.07 o 
  -7   7   1      470.57      489.51     25.75 o 
  -6   7   1      317.44      371.95     21.27 o 
  -5   7   1      422.47      436.75     23.42 o 
  -4   7   1       88.03      100.60     23.43 o 
  -3   7   1     1429.77     1372.39     36.53 o 
  -2   7   1      816.36      717.76     24.06 o 
  -1   7   1     1526.69     1505.64     22.88 o 
   0   7   1     1592.20     1598.59     25.08 o 
   1   7   1      109.99      143.40     24.96 o 
   2   7   1     1578.47     1497.47     25.45 o 
   3   7   1     1106.28     1000.83     22.44 o 
   4   7   1     1241.57     1210.46     21.47 o 
   5   7   1      799.41      777.86     46.54 o 
   6   7   1       25.24       32.76     17.67 o 
   7   7   1      707.41      667.46     29.03 o 
   8   7   1      342.77      318.10     20.22 o 
   9   7   1      241.37      188.19     22.70 o 
  10   7   1      174.02      157.76     20.43 o 
  11   7   1        0.02       57.12     29.77 o 
  12   7   1       95.44      100.57     27.50 o 
  13   7   1       54.83       46.33     24.86 o 
  14   7   1       28.23       47.06     28.42 o 
  15   7   1       19.82        5.26     26.61 o 
 -14   8   1        3.10       11.84     23.68 o 
 -13   8   1        0.03       19.15     27.59 o 
 -12   8   1       12.01       16.76     26.37 o 
 -11   8   1        0.10       22.99     26.38 o 
 -10   8   1       22.00       18.26     25.19 o 
  -9   8   1        0.09       79.87     24.37 o 
  -8   8   1       94.70      104.51     24.02 o 
  -7   8   1      103.56      127.97     23.33 o 
  -6   8   1       51.64       68.47     23.04 o 
  -5   8   1        4.26       10.37     21.92 o 
  -4   8   1       25.96       56.99     22.17 o 
  -3   8   1       63.13       97.75     21.64 o 
  -2   8   1      271.71      240.97     20.05 o 
  -1   8   1       15.83       15.22     22.00 o 
   0   8   1        7.05       28.04     21.74 o 
   1   8   1      145.36      156.92     22.38 o 
   2   8   1      159.38      143.20     19.90 o 
   3   8   1      120.94      157.17     22.50 o 
   4   8   1        0.26       14.09     21.84 o 
   5   8   1      101.80       58.85     21.96 o 
   6   8   1       22.41       20.68     27.85 o 
   7   8   1        0.41       25.04     22.97 o 
   8   8   1       16.74       50.28     21.26 o 
   9   8   1        9.64       35.72     24.34 o 
  10   8   1       11.95       24.13     26.43 o 
  11   8   1       20.50       -6.72     22.76 o 
  12   8   1        6.03       23.49     23.63 o 
  13   8   1        4.80       -0.50     22.18 o 
  14   8   1        0.20       48.28     43.57 o 
 -12   9   1        7.69        7.62     27.12 o 
 -11   9   1        5.66       28.29     31.74 o 
 -10   9   1        0.25       73.14     26.07 o 
  -9   9   1       14.30       31.14     24.53 o 
  -8   9   1       15.49        6.44     26.88 o 
  -7   9   1      135.60      127.85     23.88 o 
  -6   9   1       74.93       75.02     21.25 o 
  -5   9   1        0.98        6.72     27.73 o 
  -4   9   1       44.76       39.70     20.11 o 
  -3   9   1      158.72      148.28     31.48 o 
  -2   9   1      424.86      449.24     29.11 o 
  -1   9   1      151.42      169.25     18.71 o 
   0   9   1       10.08       35.75     22.48 o 
   1   9   1       48.49       61.72     20.06 o 
   2   9   1      300.95      362.52     25.96 o 
   3   9   1      231.59      181.39     20.87 o 
   4   9   1      329.98      320.86     21.28 o 
   5   9   1       43.74       60.21     23.63 o 
   6   9   1        2.92       23.11     23.17 o 
   7   9   1       83.44      123.22     20.15 o 
   8   9   1      284.88      316.57     35.20 o 
   9   9   1      195.44      146.40     20.58 o 
  10   9   1       13.93       10.97     22.81 o 
  11   9   1        0.91       18.25     26.56 o 
  12   9   1       30.09       13.80     22.65 o 
  -9  10   1       23.32       54.45     34.29 o 
  -8  10   1       12.43       36.93     20.40 o 
  -7  10   1        0.52       36.19     22.22 o 
  -6  10   1       64.84       67.69     21.83 o 
  -5  10   1      135.53      109.34     23.94 o 
  -4  10   1      137.12      139.94     25.75 o 
  -3  10   1       44.51       51.97     29.29 o 
  -2  10   1       23.93       19.71     23.06 o 
  -1  10   1       27.18       78.71     20.75 o 
   0  10   1       85.70      120.66     21.38 o 
   1  10   1      157.84      214.74     23.50 o 
   2  10   1       30.90       60.63     23.21 o 
   3  10   1        0.25      -16.52     19.50 o 
   4  10   1        5.52       43.55     23.64 o 
   5  10   1       27.93       54.31     19.20 o 
   6  10   1       60.66       85.36     22.07 o 
   7  10   1       37.83       44.44     21.76 o 
   8  10   1        0.02      -33.37     22.07 o 
   9  10   1       11.61        5.58     23.63 o 
  -6  11   1        0.15       44.92     29.14 o 
  -5  11   1        7.09       39.44     22.74 o 
  -4  11   1       12.33       41.26     24.38 o 
  -3  11   1        3.75       31.36     21.88 o 
  -2  11   1       46.24       48.82     21.88 o 
  -1  11   1       11.31       -1.83     25.52 o 
   0  11   1        0.06       56.58     24.28 o 
   1  11   1       11.52       29.52     21.54 o 
   2  11   1        3.95       51.18     29.21 o 
   3  11   1       22.13        3.83     22.01 o 
   4  11   1       23.93       54.30     28.87 o 
   5  11   1        0.20       17.97     21.99 o 
 -19   0   2        5.08      -58.08     41.73 o 
 -18   0   2       39.58       79.39     72.54 o 
 -17   0   2        0.90       33.37     31.97 o 
 -16   0   2       39.60       83.41     40.22 o 
 -15   0   2       85.07      125.47     32.81 o 
 -14   0   2       60.11      143.49     45.59 o 
 -13   0   2       58.13      136.60     41.76 o 
 -12   0   2       49.42       46.41     43.21 o 
 -11   0   2       52.98       17.91     35.92 o 
 -10   0   2       19.62       71.74     43.42 o 
  -9   0   2      867.56      720.30     91.08 o 
  -8   0   2      217.93      312.28     42.81 o 
  -7   0   2     1313.04     1220.46     54.54 o 
  -6   0   2     1775.66     1696.23     61.01 o 
  -5   0   2     1785.57     1960.88     72.18 o 
  -3   0   2    14692.21    14709.48    123.80 o 
  -1   0   2     3108.49     3127.43     85.53 o 
   0   0   2       69.28      142.22     43.21 o 
   1   0   2     5025.54     5567.77     90.03 o 
   2   0   2    26014.99    28660.85    889.49 o 
   3   0   2      903.51      984.04     50.01 o 
   4   0   2     2742.64     2820.71    111.10 o 
   5   0   2     3793.69     4136.14    215.04 o 
   6   0   2    11086.07    11390.93    963.72 o 
   7   0   2     7874.10     7806.58    586.49 o 
   8   0   2      436.69      573.47     65.38 o 
   9   0   2     5501.31     5341.94    636.48 o 
  10   0   2     1551.81     1745.40     94.86 o 
  11   0   2      608.93      505.50     92.91 o 
  12   0   2      301.78      277.53     42.41 o 
  13   0   2      102.30      105.72     56.39 o 
  14   0   2      274.76      310.63     41.54 o 
  15   0   2       74.98      109.58     32.89 o 
  16   0   2        2.82       31.84     32.54 o 
  17   0   2       74.96       21.21     39.88 o 
  18   0   2       21.12       54.57     33.19 o 
  19   0   2        0.33      -30.08     40.69 o 
 -19   1   2        4.77       35.50     25.92 o 
 -18   1   2       12.38       24.01     26.12 o 
 -17   1   2        6.52      -13.06     25.77 o 
 -16   1   2       50.36       16.99     23.51 o 
 -15   1   2        3.60       35.91     23.71 o 
 -14   1   2      308.61      243.93     22.96 o 
 -13   1   2      486.46      473.49     31.66 o 
 -12   1   2      521.81      541.97     32.67 o 
 -11   1   2        1.18       17.82     28.16 o 
 -10   1   2      364.12      382.55     32.79 o 
  -9   1   2     1343.37     1212.32     38.80 o 
  -8   1   2     3529.63     3434.00     61.15 o 
  -7   1   2     5952.70     6428.51    163.28 o 
  -6   1   2     2230.32     2195.44     58.89 o 
  -5   1   2     3020.11     3474.10     43.97 o 
  -4   1   2      142.27      187.29     31.58 o 
  -3   1   2    15145.91    17402.60    305.00 o 
  -2   1   2     9599.48    10764.79     78.20 o 
  -1   1   2     2677.06     3266.58     65.88 o 
   0   1   2      129.25      125.11     29.54 o 
   1   1   2    14976.19    15286.58    146.75 o 
   2   1   2     9166.64     9420.67     98.67 o 
   3   1   2    14766.30    16444.10     99.69 o 
   4   1   2     4488.94     5139.73     79.55 o 
   5   1   2      231.61      311.94     34.04 o 
   6   1   2     1482.67     1539.22     45.95 o 
   7   1   2      935.82     1234.78     66.28 o 
   8   1   2     4442.69     4449.16    254.30 o 
   9   1   2      439.09      357.04     38.22 o 
  10   1   2       30.89       56.52     31.43 o 
  11   1   2      264.84      323.49     25.85 o 
  12   1   2        0.72      -33.88     29.45 o 
  13   1   2      538.21      627.90     41.17 o 
  14   1   2        0.71        1.83     22.94 o 
  15   1   2        1.18       24.58     25.35 o 
  16   1   2        3.72      -16.24     25.54 o 
  17   1   2       16.27       60.91     28.43 o 
  18   1   2        2.79        9.50     25.82 o 
  19   1   2        2.37       29.70     25.94 o 
 -19   2   2        0.47       42.38     26.72 o 
 -18   2   2        4.76       -3.78     30.44 o 
 -17   2   2       94.54      138.54     40.96 o 
 -16   2   2      155.81      172.11     26.69 o 
 -15   2   2       89.00      105.99     29.16 o 
 -14   2   2       29.37       51.37     29.58 o 
 -13   2   2       73.03       79.21     30.62 o 
 -12   2   2       80.78       89.35     25.95 o 
 -11   2   2     1180.15     1143.09     49.08 o 
 -10   2   2      342.33      367.90     32.34 o 
  -9   2   2       12.85       54.57     30.17 o 
  -8   2   2        7.65       29.44     23.99 o 
  -7   2   2      199.32      274.19     26.51 o 
  -6   2   2     1088.87     1080.19     48.90 o 
  -5   2   2     6090.99     6497.03    123.30 o 
  -4   2   2      212.91      285.06     24.65 o 
  -3   2   2     4390.32     4631.16     38.01 o 
  -2   2   2     9055.36     8979.71    196.51 o 
  -1   2   2     8934.21     9271.31     63.31 o 
   0   2   2     9742.28    10121.10     61.93 o 
   1   2   2     1074.10     1057.14     24.84 o 
   2   2   2    15222.29    16302.39    176.35 o 
   3   2   2     1102.11     1356.41     28.21 o 
   4   2   2      253.45      279.19     25.33 o 
   5   2   2     1376.38     1553.71     29.28 o 
   6   2   2     2346.12     2551.69     32.18 o 
   7   2   2     1894.62     1562.94     32.38 o 
   8   2   2     1216.95     1244.50     30.83 o 
   9   2   2       20.79       39.61     25.56 o 
  10   2   2      101.53      106.69     27.72 o 
  11   2   2      697.57      541.98     31.11 o 
  12   2   2      337.73      442.57     55.09 o 
  13   2   2       21.64       26.04     24.51 o 
  14   2   2       66.31       47.49     37.88 o 
  15   2   2        9.33       -5.67     28.36 o 
  16   2   2       85.40      122.81     23.69 o 
  17   2   2       15.68       12.39     23.50 o 
  18   2   2        0.09       19.18     25.97 o 
  19   2   2        1.78       37.66     26.58 o 
 -19   3   2        3.49       -6.56     34.27 o 
 -18   3   2       42.44       70.52     24.41 o 
 -17   3   2      233.58      184.57     23.35 o 
 -16   3   2      173.70      126.09     30.37 o 
 -15   3   2        5.11       80.10     27.82 o 
 -14   3   2       22.53       25.25     26.81 o 
 -13   3   2      663.49      700.65     52.43 o 
 -12   3   2      893.20      902.21     26.57 o 
 -11   3   2      670.38      673.07     31.08 o 
 -10   3   2        1.04       29.40     23.37 o 
  -9   3   2      667.00      588.76     22.96 o 
  -8   3   2       43.83       97.03     23.62 o 
  -7   3   2     4388.29     4439.31    154.42 o 
  -6   3   2     3383.10     2871.17     46.22 o 
  -5   3   2       23.73       41.11     23.89 o 
  -4   3   2       24.51       22.64     18.78 o 
  -3   3   2     2086.95     2007.36     32.42 o 
  -2   3   2     5653.00     5996.69     99.04 o 
  -1   3   2     3718.98     4376.16     45.74 o 
   0   3   2     2318.49     2368.20     93.88 o 
   1   3   2      653.93      756.82     24.23 o 
   2   3   2     1646.25     1786.28     24.48 o 
   3   3   2     3393.48     3533.15     48.68 o 
   4   3   2     7982.29     7191.04     78.07 o 
   5   3   2       89.86       74.94     21.76 o 
   6   3   2      126.02       64.97     21.07 o 
   7   3   2      693.06      641.88     33.60 o 
   8   3   2      720.40      714.40     30.96 o 
   9   3   2      878.78      824.42     28.51 o 
  10   3   2      498.33      517.32     30.28 o 
  11   3   2       12.69       21.94     26.37 o 
  12   3   2       67.45       87.80     21.92 o 
  13   3   2      149.27      126.38     27.37 o 
  14   3   2       90.53      135.57     26.21 o 
  15   3   2       50.15       82.98     38.66 o 
  16   3   2        0.63       23.19     26.86 o 
  17   3   2        5.28       24.56     30.06 o 
  18   3   2        0.70        5.52     27.06 o 
 -18   4   2        1.01       50.16     28.25 o 
 -17   4   2       17.94       21.35     30.20 o 
 -16   4   2       13.60        8.05     26.99 o 
 -15   4   2        4.14       62.07     24.43 o 
 -14   4   2       68.93       95.78     29.54 o 
 -13   4   2        0.51       14.27     24.14 o 
 -12   4   2       23.17       50.96     27.53 o 
 -11   4   2      131.68      159.23     22.68 o 
 -10   4   2        1.65        2.70     36.87 o 
  -9   4   2      170.46      154.47     20.28 o 
  -8   4   2       15.30       21.63     24.67 o 
  -7   4   2        0.03       -6.73     21.25 o 
  -6   4   2       22.95       90.09     23.68 o 
  -5   4   2      227.71      231.49     19.29 o 
  -4   4   2      208.15      154.49     22.78 o 
  -3   4   2      134.71      141.63     22.17 o 
  -2   4   2     1703.96     1634.62     25.67 o 
  -1   4   2     1297.59     1170.68     70.29 o 
   0   4   2     1197.18     1164.23     22.31 o 
   1   4   2      978.82     1129.72     22.35 o 
   2   4   2      816.62      889.30     24.02 o 
   3   4   2      249.03      222.32     22.60 o 
   4   4   2      144.14      195.07     27.78 o 
   5   4   2      763.10      929.40     23.34 o 
   6   4   2     1534.04     1563.80     37.01 o 
   7   4   2        6.86       20.56     24.01 o 
   8   4   2        0.03       32.53     18.81 o 
   9   4   2       87.25       74.98     21.47 o 
  10   4   2      398.26      369.05     28.13 o 
  11   4   2      128.00       90.41     21.61 o 
  12   4   2        7.81       10.26     22.87 o 
  13   4   2        7.40        0.27     30.09 o 
  14   4   2        0.21       33.76     35.21 o 
  15   4   2       25.97       42.38     37.39 o 
  16   4   2        8.95       26.57     32.47 o 
  17   4   2        5.97       15.38     35.79 o 
  18   4   2        0.04       17.57     32.00 o 
 -17   5   2        2.88       53.68     33.28 o 
 -16   5   2        5.07       66.02     33.38 o 
 -15   5   2        6.81       45.47     25.62 o 
 -14   5   2        0.95       43.18     23.04 o 
 -13   5   2      127.10      114.89     25.22 o 
 -12   5   2      183.86      171.81     25.69 o 
 -11   5   2      383.37      367.01     22.85 o 
 -10   5   2      199.24      166.93     22.56 o 
  -9   5   2      141.08      114.57     19.36 o 
  -8   5   2      899.16      793.16     25.96 o 
  -7   5   2     1601.14     1592.33     35.90 o 
  -6   5   2     2896.28     2769.99     53.38 o 
  -5   5   2      425.23      476.11     23.47 o 
  -4   5   2      836.96      882.45     27.59 o 
  -3   5   2      829.30     1009.62     43.65 o 
  -2   5   2     5515.24     5041.50     32.31 o 
  -1   5   2     4182.62     4018.23     30.28 o 
   0   5   2      753.25      736.96     20.91 o 
   1   5   2       57.28      102.78     21.51 o 
   2   5   2     2147.34     1941.93     59.94 o 
   3   5   2     1795.29     1733.88     31.17 o 
   4   5   2     2475.33     2565.34     39.29 o 
   5   5   2     1612.94     1517.76     23.48 o 
   6   5   2       60.21       82.19     19.02 o 
   7   5   2      290.32      298.93     22.97 o 
   8   5   2      415.56      399.80     23.21 o 
   9   5   2      904.73      827.49     26.91 o 
  10   5   2      212.57      221.21     23.97 o 
  11   5   2       41.41       38.16     28.39 o 
  12   5   2        7.82       12.65     27.49 o 
  13   5   2      104.26      128.43     31.04 o 
  14   5   2       48.21       36.61     20.36 o 
  15   5   2       90.86       71.85     28.04 o 
  16   5   2       44.51       96.60     28.21 o 
  17   5   2        2.42       45.37     30.63 o 
 -16   6   2       13.23       49.75     27.18 o 
 -15   6   2       21.56       16.78     26.52 o 
 -14   6   2       75.49       38.96     23.21 o 
 -13   6   2      111.80       99.20     22.96 o 
 -12   6   2        0.11       31.95     25.69 o 
 -11   6   2       88.89       43.91     23.65 o 
 -10   6   2      267.21      287.52     25.13 o 
  -9   6   2      584.84      566.58     25.41 o 
  -8   6   2      222.04      222.34     20.15 o 
  -7   6   2      113.10      103.08     18.40 o 
  -6   6   2       45.23       82.56     20.69 o 
  -5   6   2     1220.73     1053.67     34.00 o 
  -4   6   2     1329.04     1144.17     34.19 o 
  -3   6   2      506.33      568.19     20.08 o 
  -2   6   2     1456.75     1519.11     24.37 o 
  -1   6   2       18.87       25.18     18.96 o 
   0   6   2     2179.42     1981.59     25.17 o 
   1   6   2     2413.53     2379.17     26.26 o 
   2   6   2      810.16      870.81     23.43 o 
   3   6   2      865.15      778.89     23.59 o 
   4   6   2       70.75       54.85     20.03 o 
   5   6   2     1529.28     1332.99     29.52 o 
   6   6   2     1516.05     1485.63     27.35 o 
   7   6   2      191.36      209.42     21.60 o 
   8   6   2       39.97       48.36     20.12 o 
   9   6   2        6.99       26.52     22.20 o 
  10   6   2      299.50      286.68     25.83 o 
  11   6   2      183.18      196.75     21.93 o 
  12   6   2        1.97       29.84     25.79 o 
  13   6   2        0.25       61.74     23.29 o 
  14   6   2        2.10      -55.68     33.52 o 
  15   6   2        3.67       29.69     26.97 o 
  16   6   2        1.19       34.20     24.49 o 
 -15   7   2        5.67       48.47     26.43 o 
 -14   7   2        2.50       -4.97     23.64 o 
 -13   7   2        7.44      -15.03     24.55 o 
 -12   7   2        1.11       31.34     26.14 o 
 -11   7   2       12.19       33.69     22.63 o 
 -10   7   2      308.99      298.21     22.05 o 
  -9   7   2        1.55       27.28     24.48 o 
  -8   7   2      208.80      227.17     21.91 o 
  -7   7   2       64.59       58.61     20.83 o 
  -6   7   2      125.44      110.13     18.72 o 
  -5   7   2      304.37      300.17     22.84 o 
  -4   7   2        4.59       10.63     21.90 o 
  -3   7   2      371.51      348.10     22.29 o 
  -2   7   2      731.08      746.42     22.76 o 
  -1   7   2       13.19       27.48     21.69 o 
   0   7   2       49.80       41.45     21.63 o 
   1   7   2      130.56      126.12     21.83 o 
   2   7   2      605.79      628.43     23.87 o 
   3   7   2       31.80       40.54     22.23 o 
   4   7   2        1.52       37.25     21.95 o 
   5   7   2       46.40       96.89     26.07 o 
   6   7   2      112.28      138.32     20.65 o 
   7   7   2       36.28       19.26     18.70 o 
   8   7   2       24.85        7.52     21.08 o 
   9   7   2       91.48      177.53     24.72 o 
  10   7   2        4.76       10.96     25.35 o 
  11   7   2       74.04       39.45     23.21 o 
  12   7   2       74.37      128.24     34.14 o 
  13   7   2       42.06       42.94     23.68 o 
  14   7   2       21.58      -18.06     23.17 o 
  15   7   2        7.41        2.45     26.21 o 
 -14   8   2       47.12       27.09     24.73 o 
 -13   8   2        0.64       15.55     28.00 o 
 -12   8   2        1.87       47.58     22.20 o 
 -11   8   2        9.47       17.14     25.68 o 
 -10   8   2       94.62      111.56     22.91 o 
  -9   8   2      398.48      339.62     23.65 o 
  -8   8   2      169.11      230.45     24.52 o 
  -7   8   2       42.34       34.03     18.91 o 
  -6   8   2       51.28       40.11     28.61 o 
  -5   8   2      399.96      326.41     22.95 o 
  -4   8   2     1744.18     1751.39     24.60 o 
  -3   8   2      623.60      598.29     26.33 o 
  -2   8   2      171.50      177.55     18.21 o 
  -1   8   2      235.15      208.76     20.02 o 
   0   8   2      651.54      620.52     28.99 o 
   1   8   2     1593.04     1550.30     25.09 o 
   2   8   2      726.99      714.53     19.72 o 
   3   8   2       50.62       62.73     18.19 o 
   4   8   2      418.21      433.88     24.41 o 
   5   8   2      301.99      305.01     23.84 o 
   6   8   2      408.83      361.99     28.57 o 
   7   8   2      280.96      281.08     21.27 o 
   8   8   2        0.88       49.79     21.46 o 
   9   8   2      156.02      179.53     18.49 o 
  10   8   2       27.60        9.08     22.72 o 
  11   8   2       42.26       24.26     25.93 o 
  12   8   2       59.29       78.78     22.10 o 
  13   8   2        4.20       13.38     22.96 o 
 -12   9   2        7.72       27.41     27.13 o 
 -11   9   2        0.24       34.39     35.21 o 
 -10   9   2       47.71       65.37     25.53 o 
  -9   9   2        0.51      -24.80     22.30 o 
  -8   9   2       59.57       72.31     22.21 o 
  -7   9   2        1.13      -12.14     21.74 o 
  -6   9   2        0.72       22.51     18.89 o 
  -5   9   2      269.38      249.48     20.88 o 
  -4   9   2       19.75       14.85     26.28 o 
  -3   9   2      303.33      277.60     23.06 o 
  -2   9   2        7.98       29.58     22.61 o 
  -1   9   2       49.69       63.26     22.31 o 
   0   9   2      244.12      263.43     20.23 o 
   1   9   2        2.70       -0.32     31.94 o 
   2   9   2       72.50      108.32     22.34 o 
   3   9   2      111.42      119.60     20.60 o 
   4   9   2       43.05       68.58     23.01 o 
   5   9   2        0.57       31.80     26.77 o 
   6   9   2        6.86       34.76     19.79 o 
   7   9   2        7.76       18.36     19.66 o 
   8   9   2       30.62       67.14     24.97 o 
   9   9   2        2.57       -5.87     20.15 o 
  10   9   2        1.24       28.89     20.22 o 
  11   9   2        1.89       22.51     27.23 o 
  12   9   2        8.37       56.82     38.95 o 
  -9  10   2        1.35       41.60     26.55 o 
  -8  10   2       32.31       19.82     25.02 o 
  -7  10   2       47.18      112.15     24.64 o 
  -6  10   2       42.58       54.82     21.54 o 
  -5  10   2      142.23      176.36     24.57 o 
  -4  10   2       52.85       91.70     30.08 o 
  -3  10   2       40.64       41.02     23.94 o 
  -2  10   2       33.98       50.68     21.23 o 
  -1  10   2       10.63       37.25     20.33 o 
   0  10   2      330.62      346.84     21.94 o 
   1  10   2       91.99       74.81     23.44 o 
   2  10   2       11.25       41.32     27.96 o 
   3  10   2       47.99       41.82     23.02 o 
   4  10   2        7.84       51.15     19.59 o 
   5  10   2      145.38      178.30     24.20 o 
   6  10   2       76.68       81.68     24.89 o 
   7  10   2        1.82       45.28     39.15 o 
   8  10   2        1.62       31.74     24.99 o 
   9  10   2        1.41      -13.83     23.80 o 
  -5  11   2        1.91       46.61     25.05 o 
  -4  11   2       25.75       57.84     25.15 o 
  -3  11   2       19.37       39.58     35.23 o 
  -2  11   2       69.87      108.35     30.86 o 
  -1  11   2      139.10      175.44     23.11 o 
   0  11   2        2.08       21.38     33.84 o 
   1  11   2       26.60       65.82     18.60 o 
   2  11   2       17.78       54.19     24.83 o 
   3  11   2       37.43       51.72     20.12 o 
   4  11   2       57.29       40.30     34.55 o 
   5  11   2       13.00      -17.02     23.15 o 
 -19   1   3        5.01       49.76     35.31 o 
 -18   1   3        0.50       -3.45     23.30 o 
 -17   1   3       11.45        7.37     39.43 o 
 -16   1   3       20.70       73.40     28.88 o 
 -15   1   3       46.13       49.67     26.14 o 
 -14   1   3      192.85      174.72     29.66 o 
 -13   1   3       44.57      114.90     34.43 o 
 -12   1   3      643.80      723.71     24.06 o 
 -11   1   3      486.67      383.04     29.65 o 
 -10   1   3     1538.97     1409.00     63.91 o 
  -9   1   3      648.42      747.78     30.59 o 
  -8   1   3       68.55       46.84     25.16 o 
  -7   1   3    11013.11    10931.88    286.21 o 
  -6   1   3    13061.51    12951.03    322.61 o 
  -5   1   3      783.92      842.67     36.04 o 
  -4   1   3     4290.11     4843.52     59.69 o 
  -3   1   3      927.72      854.47     47.84 o 
  -2   1   3    46829.13    50834.65    458.01 o 
  -1   1   3     4631.59     4941.94     62.95 o 
   0   1   3     1254.97     1569.51     38.39 o 
   1   1   3    11349.28    12382.16    193.52 o 
   2   1   3     6253.15     7651.19    137.37 o 
   3   1   3     4585.38     4817.06     89.29 o 
   4   1   3    11852.39    12280.36    199.95 o 
   5   1   3      273.82      258.03     28.28 o 
   6   1   3      214.68      353.16     26.36 o 
   7   1   3      156.46      119.64     26.09 o 
   8   1   3      949.59     1128.62     28.62 o 
   9   1   3     1335.79     1082.19     46.32 o 
  10   1   3      524.25      538.34     40.91 o 
  11   1   3      242.65      343.38     48.58 o 
  12   1   3       93.83       84.73     27.07 o 
  13   1   3      240.35      219.09     27.23 o 
  14   1   3      144.86      145.42     28.39 o 
  15   1   3      119.74       96.67     25.97 o 
  16   1   3       12.43       38.99     26.05 o 
  17   1   3        0.61       13.94     25.24 o 
  18   1   3        9.48       24.60     23.42 o 
  19   1   3       16.70       23.83     26.87 o 
 -19   2   3        6.61       15.43     29.45 o 
 -18   2   3       16.67       23.26     25.83 o 
 -17   2   3      123.85      137.19     26.65 o 
 -16   2   3       95.81      133.94     26.29 o 
 -15   2   3        2.37       11.65     26.44 o 
 -14   2   3       19.19      102.93     38.17 o 
 -13   2   3        1.82       15.29     24.45 o 
 -12   2   3        0.98       44.93     28.55 o 
 -11   2   3      336.34      327.49     46.73 o 
 -10   2   3       41.66       73.03     21.94 o 
  -9   2   3      428.33      438.72     33.68 o 
  -8   2   3     5724.94     5113.65    129.00 o 
  -7   2   3       17.58        9.92     23.97 o 
  -6   2   3      609.88      538.32     29.18 o 
  -5   2   3       92.05      102.52     26.78 o 
  -4   2   3    12226.70    12630.96    218.27 o 
  -3   2   3    25653.44    26344.19    155.56 o 
  -2   2   3     1993.02     1911.97     29.88 o 
  -1   2   3        6.46       14.53     19.15 o 
   0   2   3    13097.66    12780.92     76.36 o 
   1   2   3     8737.53     9956.01    142.64 o 
   2   2   3     9847.25    10147.68     58.58 o 
   3   2   3     5188.77     5381.33     50.08 o 
   4   2   3      124.56      118.06     23.00 o 
   5   2   3      384.42      456.60     31.73 o 
   6   2   3     2722.15     2635.08     33.09 o 
   7   2   3     1593.54     1467.67     68.09 o 
   8   2   3     2396.79     2247.36     55.30 o 
   9   2   3        0.27       25.09     22.82 o 
  10   2   3      220.73      258.53     25.52 o 
  11   2   3      123.06      172.89     29.57 o 
  12   2   3       27.63       11.56     26.38 o 
  13   2   3      343.51      336.26     29.31 o 
  14   2   3      112.36      127.81     29.29 o 
  15   2   3       26.79       72.45     26.76 o 
  16   2   3        0.64       10.79     25.78 o 
  17   2   3        4.47       32.09     29.25 o 
  18   2   3       35.17        2.91     28.30 o 
 -19   3   3        1.09       25.32     35.29 o 
 -18   3   3       13.98       -1.73     26.32 o 
 -17   3   3       20.38       89.08     29.79 o 
 -16   3   3       22.26       71.43     26.29 o 
 -15   3   3        2.01       53.21     26.46 o 
 -14   3   3       52.59       51.25     23.06 o 
 -13   3   3       21.62       43.72     24.52 o 
 -12   3   3      126.43      104.94     22.95 o 
 -11   3   3      920.62      893.75     32.03 o 
 -10   3   3        0.73       16.24     20.34 o 
  -9   3   3      982.33      870.48     25.30 o 
  -8   3   3      224.47      178.99     26.74 o 
  -7   3   3       44.65       85.67     25.56 o 
  -6   3   3     1910.48     1880.62     57.99 o 
  -5   3   3      492.31      521.17     29.61 o 
  -4   3   3     1566.12     1615.06     27.40 o 
  -3   3   3      683.79      713.41     22.22 o 
  -2   3   3       21.84       42.14     21.86 o 
  -1   3   3     6888.30     7001.08     68.97 o 
   0   3   3     2922.63     3203.17     31.49 o 
   1   3   3     1502.66     1528.50     24.95 o 
   2   3   3       43.60       65.34     22.24 o 
   3   3   3      139.50      112.99     18.55 o 
   4   3   3     2019.33     2316.48     29.86 o 
   5   3   3     1282.63     1240.28     27.62 o 
   6   3   3       49.36       49.74     23.21 o 
   7   3   3      100.18       72.24     22.54 o 
   8   3   3      219.36      234.92     37.49 o 
   9   3   3       76.39       67.60     33.67 o 
  10   3   3      181.15      223.31     35.05 o 
  11   3   3      316.42      287.08     30.17 o 
  12   3   3       74.18      160.74     25.68 o 
  13   3   3       38.13        4.80     23.50 o 
  14   3   3        6.39       50.27     24.29 o 
  15   3   3       43.55       67.74     42.86 o 
  16   3   3       49.80       68.80     22.52 o 
  17   3   3        9.33       39.38     27.07 o 
  18   3   3        1.21       32.43     24.92 o 
 -18   4   3        3.15       35.00     24.56 o 
 -17   4   3        4.22       21.88     38.58 o 
 -16   4   3       22.81       27.98     30.06 o 
 -15   4   3      200.69      130.02     29.81 o 
 -14   4   3       37.68        8.90     29.08 o 
 -13   4   3        2.27        8.50     29.58 o 
 -12   4   3      217.56      188.99     36.23 o 
 -11   4   3       91.63       71.87     24.80 o 
 -10   4   3     1096.01     1022.66     63.72 o 
  -9   4   3      460.48      426.77     25.41 o 
  -8   4   3       15.53       27.28     25.01 o 
  -7   4   3      529.52      549.89     22.48 o 
  -6   4   3        3.36        7.70     18.82 o 
  -5   4   3     2282.27     2177.76     58.51 o 
  -4   4   3     3737.09     3380.03     30.21 o 
  -3   4   3      211.41      231.33     25.06 o 
  -2   4   3      634.55      729.72     21.07 o 
  -1   4   3      832.91      779.60     19.47 o 
   0   4   3     7928.43     7540.05     35.19 o 
   1   4   3     5696.21     5430.27     65.02 o 
   2   4   3     1089.02     1060.42     21.58 o 
   3   4   3      422.46      377.22     22.75 o 
   4   4   3       76.41       94.52     20.27 o 
   5   4   3     1143.05     1069.97     37.53 o 
   6   4   3     3048.43     2757.85     34.00 o 
   7   4   3     2360.00     2223.57     28.31 o 
   8   4   3        9.12      -15.52     22.39 o 
   9   4   3       16.31       47.54     23.13 o 
  10   4   3        7.62       30.93     25.00 o 
  11   4   3      946.35      857.69     23.51 o 
  12   4   3      636.37      596.19     36.68 o 
  13   4   3        2.95       50.96     27.70 o 
  14   4   3        0.78       61.10     30.62 o 
  15   4   3        2.39       63.45     30.81 o 
  16   4   3       84.21       90.27     30.64 o 
  17   4   3       62.54      108.54     27.52 o 
 -17   5   3       26.80       38.91     22.73 o 
 -16   5   3       50.78       59.62     24.87 o 
 -15   5   3        1.56       21.41     50.03 o 
 -14   5   3       18.29       79.00     25.65 o 
 -13   5   3       57.74       74.45     39.20 o 
 -12   5   3      109.13      113.63     25.48 o 
 -11   5   3      169.50      198.81     50.42 o 
 -10   5   3      169.97      201.76     25.25 o 
  -9   5   3      126.66      141.15     20.71 o 
  -8   5   3      458.03      441.99     22.60 o 
  -7   5   3       46.47       54.98     23.62 o 
  -6   5   3     1613.02     1585.85     44.09 o 
  -5   5   3     1981.54     1941.30     45.00 o 
  -4   5   3      702.42      653.68     33.09 o 
  -3   5   3     1544.65     1499.83     31.74 o 
  -2   5   3      709.92      831.23     22.90 o 
  -1   5   3     1285.26     1282.49     32.58 o 
   0   5   3     1987.25     2010.62     41.47 o 
   1   5   3      110.83      147.12     20.99 o 
   2   5   3     2743.97     2802.16     29.12 o 
   3   5   3      654.63      623.25     21.09 o 
   4   5   3       14.54       12.20     19.76 o 
   5   5   3      564.39      505.15     23.71 o 
   6   5   3       34.67       36.73     23.14 o 
   7   5   3      691.52      602.30     23.27 o 
   8   5   3        1.90       -7.62     24.49 o 
   9   5   3       80.27       46.99     20.89 o 
  10   5   3      108.85      119.40     26.15 o 
  11   5   3      119.77      120.44     26.17 o 
  12   5   3       18.69       45.05     27.00 o 
  13   5   3        7.59       24.62     25.15 o 
  14   5   3        0.42      -47.54     23.77 o 
  15   5   3        7.62       30.80     28.60 o 
  16   5   3       36.52       49.02     23.28 o 
  17   5   3        0.01       53.01     31.98 o 
 -16   6   3        4.10       23.10     33.73 o 
 -15   6   3       39.40      -10.77     23.52 o 
 -14   6   3      177.94      164.38     28.35 o 
 -13   6   3       82.60       65.94     27.48 o 
 -12   6   3        2.44       18.49     20.84 o 
 -11   6   3      177.48      188.02     25.50 o 
 -10   6   3      236.85      251.29     28.09 o 
  -9   6   3      463.61      453.34     21.08 o 
  -8   6   3      694.16      703.96     36.50 o 
  -7   6   3        5.83       55.50     31.49 o 
  -6   6   3      902.10      893.53     20.16 o 
  -5   6   3      559.41      594.10     23.37 o 
  -4   6   3      373.97      336.76     25.43 o 
  -3   6   3     1388.06     1400.12     36.78 o 
  -2   6   3       38.23       39.57     20.72 o 
  -1   6   3      359.45      384.10     22.89 o 
   0   6   3      146.30      118.87     18.75 o 
   1   6   3       61.35       67.42     20.91 o 
   2   6   3     1633.12     1535.81     46.87 o 
   3   6   3     1562.63     1522.53     25.38 o 
   4   6   3       25.98       20.60     16.96 o 
   5   6   3      289.20      278.63     26.57 o 
   6   6   3      135.03      111.46     23.11 o 
   7   6   3      831.78      820.54     21.02 o 
   8   6   3      917.66      956.63     25.83 o 
   9   6   3       46.76       57.08     23.14 o 
  10   6   3      197.62      189.02     19.56 o 
  11   6   3      127.80      139.80     27.60 o 
  12   6   3      112.93      114.81     24.15 o 
  13   6   3       40.12       61.44     27.92 o 
  14   6   3       20.37       12.05     33.46 o 
  15   6   3       66.61      -20.83     60.50 o 
  16   6   3        9.60       34.41     28.08 o 
 -15   7   3        7.97       34.80     28.42 o 
 -14   7   3        0.80        8.42     23.49 o 
 -13   7   3       29.87       31.74     24.37 o 
 -12   7   3       70.39       91.91     23.54 o 
 -11   7   3       82.54       93.80     19.31 o 
 -10   7   3      103.91      161.43     22.57 o 
  -9   7   3        7.16       26.79     20.64 o 
  -8   7   3      349.54      315.51     20.41 o 
  -7   7   3      727.64      654.20     25.61 o 
  -6   7   3      632.63      685.92     28.13 o 
  -5   7   3       34.33       47.45     19.97 o 
  -4   7   3      199.78      206.20     26.04 o 
  -3   7   3      770.44      788.65     33.71 o 
  -2   7   3     1590.26     1518.11     25.14 o 
  -1   7   3      589.61      530.24     34.18 o 
   0   7   3        9.47       28.99     18.41 o 
   1   7   3      118.55      138.64     17.68 o 
   2   7   3      237.58      224.90     21.75 o 
   3   7   3      578.18      536.24     23.02 o 
   4   7   3      689.88      720.50     31.66 o 
   5   7   3       58.59       62.13     26.18 o 
   6   7   3       14.36       13.87     17.07 o 
   7   7   3        0.71       49.20     20.57 o 
   8   7   3      191.46      132.89     23.98 o 
   9   7   3      365.43      330.02     19.26 o 
  10   7   3       91.49      111.83     25.92 o 
  11   7   3        8.34       22.45     26.22 o 
  12   7   3        7.63      -22.92     24.51 o 
  13   7   3       12.30       22.69     26.32 o 
  14   7   3       57.20       66.83     35.48 o 
  15   7   3       11.48       17.44     26.84 o 
 -14   8   3        0.01      -25.62     31.20 o 
 -13   8   3        4.90        2.01     24.66 o 
 -12   8   3        9.99        6.43     32.73 o 
 -11   8   3        5.76        7.29     23.42 o 
 -10   8   3        0.02      -25.41     20.60 o 
  -9   8   3       16.72       92.47     29.50 o 
  -8   8   3       83.16      108.92     23.57 o 
  -7   8   3        7.15       56.52     21.09 o 
  -6   8   3        7.12       25.55     20.98 o 
  -5   8   3        9.88       35.77     22.73 o 
  -4   8   3       27.26       19.44     20.02 o 
  -3   8   3        0.07       23.85     22.45 o 
  -2   8   3        3.95       35.07     22.29 o 
  -1   8   3       82.41      123.77     20.08 o 
   0   8   3        0.37       40.69     25.83 o 
   1   8   3      103.07      136.40     29.81 o 
   2   8   3        0.74       37.76     20.09 o 
   3   8   3        9.39       20.94     20.91 o 
   4   8   3        1.72       45.93     18.89 o 
   5   8   3       47.12       85.25     26.85 o 
   6   8   3       25.65       63.17     20.65 o 
   7   8   3        0.19        8.86     23.60 o 
   8   8   3       13.45       10.81     19.75 o 
   9   8   3        1.05       33.43     32.96 o 
  10   8   3        2.66       39.24     25.43 o 
  11   8   3        8.76       25.25     21.55 o 
  12   8   3        5.79       -4.57     28.31 o 
  13   8   3        4.19        8.78     26.03 o 
 -12   9   3       79.44       53.68     24.73 o 
 -11   9   3       69.68       93.77     27.49 o 
 -10   9   3       28.16       56.43     25.93 o 
  -9   9   3       26.14       22.25     22.44 o 
  -8   9   3      189.12      219.89     24.64 o 
  -7   9   3      186.87      185.75     22.09 o 
  -6   9   3       83.30       69.23     19.17 o 
  -5   9   3      150.30      179.17     30.63 o 
  -4   9   3        0.08        6.28     23.44 o 
  -3   9   3      127.16      147.12     22.92 o 
  -2   9   3      133.13      116.50     20.26 o 
  -1   9   3      333.75      348.95     23.61 o 
   0   9   3      196.17      193.17     20.81 o 
   1   9   3       20.18       29.14     22.61 o 
   2   9   3       42.62       53.13     19.91 o 
   3   9   3       53.58       70.81     22.76 o 
   4   9   3      113.82      103.45     22.59 o 
   5   9   3      125.69      188.03     31.79 o 
   6   9   3       31.39       28.64     23.95 o 
   7   9   3        0.16       11.41     23.89 o 
   8   9   3        1.39        6.87     22.06 o 
   9   9   3       21.32       69.52     20.59 o 
  10   9   3       58.27       63.98     23.73 o 
  11   9   3       13.93       14.99     23.96 o 
  -9  10   3       44.41       22.12     27.13 o 
  -8  10   3       14.69       35.63     24.31 o 
  -7  10   3        1.54       37.36     24.92 o 
  -6  10   3        7.55       21.68     24.28 o 
  -5  10   3       32.93       65.73     37.33 o 
  -4  10   3       62.00      100.65     31.86 o 
  -3  10   3      102.68      129.72     18.20 o 
  -2  10   3        6.68       40.57     23.22 o 
  -1  10   3       26.08       57.66     21.01 o 
   0  10   3       41.21       64.35     23.14 o 
   1  10   3      119.74      177.86     21.00 o 
   2  10   3      145.88      158.21     21.25 o 
   3  10   3       19.44       26.35     23.95 o 
   4  10   3        4.57       12.29     47.75 o 
   5  10   3       41.30        2.40     43.12 o 
   6  10   3       73.76       79.62     22.04 o 
   7  10   3       35.18       61.71     25.11 o 
   8  10   3       32.40       69.40     25.57 o 
   9  10   3        2.46       19.67     26.26 o 
  -5  11   3        0.68        4.13     25.16 o 
  -4  11   3        9.95       30.90     24.83 o 
  -3  11   3       16.94       18.48     30.75 o 
  -2  11   3        0.12       23.27     26.87 o 
  -1  11   3        0.59       28.93     24.53 o 
   0  11   3        4.89        0.17     22.13 o 
   1  11   3        0.65       16.98     24.67 o 
   2  11   3        9.36      -11.82     22.12 o 
   3  11   3        0.57       14.87     22.47 o 
   4  11   3        1.08      -29.49     29.58 o 
   5  11   3       10.13       18.60     19.46 o 
 -19   0   4       32.02      101.34     33.44 o 
 -18   0   4       63.95       53.98     33.39 o 
 -17   0   4        1.81       40.21     35.14 o 
 -16   0   4       93.29       51.73     33.12 o 
 -15   0   4       39.60       36.91     68.58 o 
 -14   0   4      246.66      241.45     41.88 o 
 -13   0   4      707.87      519.18     79.65 o 
 -12   0   4      223.13      285.82     60.09 o 
 -11   0   4      406.25      302.32     46.81 o 
 -10   0   4     1595.76     1793.82     67.78 o 
  -9   0   4     1911.91     1940.26     88.42 o 
  -8   0   4     3434.73     3246.73     58.81 o 
  -7   0   4     1201.61     1282.51     56.13 o 
  -6   0   4      218.46      286.07     49.10 o 
  -5   0   4     6610.76     7288.92     70.54 o 
  -4   0   4     4483.04     4579.92     69.04 o 
  -3   0   4    17654.05    17101.01    245.01 o 
  -2   0   4     1314.05     1691.08     55.34 o 
  -1   0   4     2134.43     2542.57     65.25 o 
   0   0   4    14628.01    16715.21    128.70 o 
   1   0   4    15792.97    16478.10    113.21 o 
   2   0   4      298.07      261.10     42.03 o 
   3   0   4     7747.20     7682.88    258.49 o 
   4   0   4     3152.99     3305.28    131.78 o 
   5   0   4      299.84      329.46     37.48 o 
   6   0   4     5821.13     5615.14    330.76 o 
   7   0   4      891.91      790.52     37.08 o 
   8   0   4     2047.66     2561.97    167.31 o 
   9   0   4     1254.96     1226.88    107.98 o 
  10   0   4      263.87      354.71     37.85 o 
  11   0   4     1849.67     1822.69    192.22 o 
  12   0   4        6.99      -38.89     34.33 o 
  13   0   4      105.70      194.86     64.13 o 
  14   0   4      231.34      225.50     42.90 o 
  15   0   4      116.45      127.47     40.35 o 
  16   0   4       29.70       75.42     33.90 o 
  17   0   4        3.64       57.28     55.37 o 
  18   0   4        7.10       79.77     34.21 o 
 -19   1   4       39.50       62.07     30.56 o 
 -18   1   4        1.10       22.18     33.58 o 
 -17   1   4       18.87       47.57     26.07 o 
 -16   1   4        2.01       57.27     25.74 o 
 -15   1   4       71.76       63.48     29.56 o 
 -14   1   4      134.44      141.34     25.84 o 
 -13   1   4       92.07       65.78     26.54 o 
 -12   1   4      328.39      422.04     37.35 o 
 -11   1   4      259.17      216.96     32.28 o 
 -10   1   4       18.31       25.65     27.84 o 
  -9   1   4      956.03      948.27     31.31 o 
  -8   1   4      528.55      579.92     28.74 o 
  -7   1   4     2086.79     2002.80     76.44 o 
  -6   1   4     1152.22     1036.15     33.39 o 
  -5   1   4       33.76       84.55     32.70 o 
  -4   1   4       74.88       59.97     32.64 o 
  -3   1   4       40.99      117.30     32.78 o 
  -2   1   4       48.64      111.49     32.59 o 
  -1   1   4     2836.97     2731.05     48.71 o 
   0   1   4     9186.88     9653.69    106.12 o 
   1   1   4       12.53       35.34     25.77 o 
   2   1   4        3.98        6.58     29.86 o 
   3   1   4      210.63      180.03     38.46 o 
   4   1   4       30.27       37.02     29.82 o 
   5   1   4       14.85        0.17     29.78 o 
   6   1   4       92.81      109.53     28.39 o 
   7   1   4       24.20       49.14     28.32 o 
   8   1   4      175.04      158.97     26.97 o 
   9   1   4      427.86      427.19     31.05 o 
  10   1   4      920.18      874.17     48.03 o 
  11   1   4        0.62       13.73     25.76 o 
  12   1   4        2.86       42.30     30.08 o 
  13   1   4       51.02       84.98     30.11 o 
  14   1   4       79.88      113.67     24.88 o 
  15   1   4      126.50      139.79     24.44 o 
  16   1   4        1.94       49.01     25.70 o 
  17   1   4        6.51       19.32     22.19 o 
  18   1   4        5.94       33.58     26.09 o 
 -19   2   4       17.33      -19.33     23.71 o 
 -18   2   4       25.37       62.79     26.85 o 
 -17   2   4       86.32       85.60     25.53 o 
 -16   2   4       30.55       43.15     29.98 o 
 -15   2   4      188.78      181.84     22.24 o 
 -14   2   4      440.60      436.94     59.85 o 
 -13   2   4      156.29      108.36     25.65 o 
 -12   2   4      589.37      579.47     50.38 o 
 -11   2   4       24.49       57.85     25.17 o 
 -10   2   4      827.62      834.74     29.76 o 
  -9   2   4     1843.31     1609.39     48.71 o 
  -8   2   4     1634.85     1635.67     46.17 o 
  -7   2   4       35.89       92.37     25.87 o 
  -6   2   4       19.49       52.61     25.06 o 
  -5   2   4      134.75      156.20     24.49 o 
  -4   2   4     5068.50     5349.07     68.88 o 
  -3   2   4     1340.18     1399.69     54.05 o 
  -2   2   4     1972.36     1836.19     30.35 o 
  -1   2   4     5264.86     5514.09     44.34 o 
   0   2   4     2883.91     2882.49     36.81 o 
   1   2   4      161.24      104.29     19.84 o 
   2   2   4    12769.49    13595.08     95.93 o 
   3   2   4     6011.07     6761.92     74.71 o 
   4   2   4       80.51       61.98     26.26 o 
   5   2   4      406.58      350.71     24.57 o 
   6   2   4     2013.52     2315.45     49.15 o 
   7   2   4     7615.69     7239.67    137.93 o 
   8   2   4      290.65      285.42     25.25 o 
   9   2   4       20.82       12.96     25.29 o 
  10   2   4       51.17       50.19     26.19 o 
  11   2   4      289.57      243.54     27.50 o 
  12   2   4      592.86      629.25     42.59 o 
  13   2   4       63.15      100.61     24.80 o 
  14   2   4        0.28       91.23     29.26 o 
  15   2   4        8.63       97.11     26.72 o 
  16   2   4        1.30       12.35     23.94 o 
  17   2   4       29.74       48.52     29.72 o 
  18   2   4        7.05      -40.71     30.06 o 
 -19   3   4        4.27      -16.46     61.02 o 
 -18   3   4        1.04      -39.18     27.03 o 
 -17   3   4        4.43       15.68     24.01 o 
 -16   3   4       38.30       89.45     27.51 o 
 -15   3   4      111.41      149.90     30.38 o 
 -14   3   4       49.21       31.38     26.36 o 
 -13   3   4      144.99      186.08     35.61 o 
 -12   3   4      649.87      621.33     41.94 o 
 -11   3   4      293.77      300.49     24.42 o 
 -10   3   4     1251.37     1128.17     38.43 o 
  -9   3   4       89.87      131.35     23.01 o 
  -8   3   4     2883.85     3014.61     92.67 o 
  -7   3   4     3050.51     3347.95     74.27 o 
  -6   3   4     1237.35     1027.45     29.64 o 
  -5   3   4     4820.43     4601.51     56.68 o 
  -4   3   4       61.69       82.97     20.47 o 
  -3   3   4     4780.66     4931.35     82.28 o 
  -2   3   4     2525.63     2316.96     49.09 o 
  -1   3   4     1500.08     1822.44     26.59 o 
   0   3   4     4849.48     4862.38     87.60 o 
   1   3   4     3752.47     3661.03     71.40 o 
   2   3   4     1664.62     1634.62     25.36 o 
   3   3   4     3161.69     3217.48     62.51 o 
   4   3   4     3928.34     3630.29     98.64 o 
   5   3   4     2590.07     2562.40     28.91 o 
   6   3   4     1291.30     1454.97     28.66 o 
   7   3   4       79.74       72.39     21.10 o 
   8   3   4     1312.57     1244.25     23.93 o 
   9   3   4      488.45      460.68     32.51 o 
  10   3   4      545.00      588.34     42.49 o 
  11   3   4      401.49      380.26     29.30 o 
  12   3   4        0.50       26.19     23.06 o 
  13   3   4      168.00      174.52     37.44 o 
  14   3   4       66.80       84.63     22.40 o 
  15   3   4       35.24       72.75     27.10 o 
  16   3   4       25.97       39.61     23.87 o 
  17   3   4        6.23       40.53     35.15 o 
  18   3   4       14.56       29.51     37.69 o 
 -18   4   4        0.05      -26.10     34.10 o 
 -17   4   4       15.92        5.75     25.48 o 
 -16   4   4        0.05       72.11     26.60 o 
 -15   4   4       31.45       92.12     39.80 o 
 -14   4   4       75.05      112.51     44.08 o 
 -13   4   4        4.84       62.10     28.21 o 
 -12   4   4       46.21       38.22     25.22 o 
 -11   4   4      122.66      137.01     27.23 o 
 -10   4   4       37.82       34.94     23.91 o 
  -9   4   4      158.89       94.68     27.02 o 
  -8   4   4       54.48       50.34     22.31 o 
  -7   4   4      207.73      202.49     24.38 o 
  -6   4   4        7.60       11.86     22.12 o 
  -5   4   4      111.92       89.45     19.62 o 
  -4   4   4      353.39      313.20     20.16 o 
  -3   4   4      142.32      205.36     18.06 o 
  -1   4   4        0.13        2.87     18.24 o 
   0   4   4      935.38     1138.80     24.76 o 
   1   4   4      106.65      143.00     17.61 o 
   2   4   4      846.66      990.69     24.63 o 
   3   4   4      257.14      234.34     22.57 o 
   4   4   4      149.22      197.07     22.19 o 
   5   4   4      102.33      103.39     20.15 o 
   6   4   4       40.18       65.87     22.33 o 
   7   4   4      143.60      160.60     23.33 o 
   8   4   4        7.53      -16.48     27.03 o 
   9   4   4       54.05       59.91     26.06 o 
  10   4   4        5.94       62.10     25.74 o 
  11   4   4      151.59      111.36     27.42 o 
  12   4   4        1.84       24.38     23.68 o 
  13   4   4        0.05       14.48     27.91 o 
  14   4   4       19.56       53.14     28.72 o 
  15   4   4       15.72       20.31     22.24 o 
  16   4   4        4.35       -4.23     26.91 o 
  17   4   4        4.09       21.61     27.56 o 
 -17   5   4       17.36      -30.81     27.17 o 
 -16   5   4      100.14       61.57     26.86 o 
 -15   5   4        3.21        2.85     20.88 o 
 -14   5   4       32.03       72.89     26.22 o 
 -13   5   4       21.43       41.77     22.00 o 
 -12   5   4       83.72       99.47     22.34 o 
 -11   5   4      803.53      798.74     36.36 o 
 -10   5   4      261.84      247.44     23.07 o 
  -9   5   4        0.32       37.73     23.56 o 
  -8   5   4        2.44        4.97     22.88 o 
  -7   5   4      935.47      885.55     54.03 o 
  -6   5   4     2732.37     2510.64     27.80 o 
  -5   5   4     2956.65     3102.94     65.41 o 
  -4   5   4      265.53      280.31     21.24 o 
  -3   5   4        2.63       25.09     20.42 o 
  -2   5   4     2712.33     2347.96     44.44 o 
  -1   5   4     6345.70     6247.00     68.99 o 
   0   5   4     2778.07     2868.76     26.75 o 
   1   5   4      773.40      742.73     20.17 o 
   2   5   4       35.67       21.48     20.99 o 
   3   5   4     1847.33     1745.19     25.15 o 
   4   5   4     2125.85     2030.87     52.96 o 
   5   5   4     1010.61     1087.19     22.58 o 
   6   5   4      539.37      454.82     24.37 o 
   7   5   4        0.05       22.85     20.72 o 
   8   5   4      223.96      210.12     25.51 o 
   9   5   4      346.41      321.16     25.02 o 
  10   5   4       94.23      153.90     22.71 o 
  11   5   4       73.53       60.65     22.87 o 
  12   5   4       10.54       12.63     22.25 o 
  13   5   4        1.33       16.41     27.88 o 
  14   5   4        1.24       18.07     25.40 o 
  15   5   4        8.52       20.61     29.06 o 
  16   5   4        4.53       93.13     26.87 o 
 -16   6   4       15.44        3.90     29.48 o 
 -15   6   4       24.71       72.00     29.54 o 
 -14   6   4       39.85        1.23     29.07 o 
 -13   6   4        1.62       10.90     24.57 o 
 -12   6   4       37.11       32.66     23.11 o 
 -11   6   4       25.07       16.26     26.27 o 
 -10   6   4      175.92      139.00     24.54 o 
  -9   6   4      448.46      441.17     25.51 o 
  -8   6   4        7.38       29.88     20.87 o 
  -7   6   4       11.95       62.46     21.86 o 
  -6   6   4      164.86      140.37     20.27 o 
  -5   6   4      168.29      136.54     18.57 o 
  -4   6   4      733.14      632.22     27.10 o 
  -3   6   4     1136.94     1116.52     22.21 o 
  -2   6   4       17.62       38.53     18.99 o 
  -1   6   4        2.75        5.76     18.71 o 
   0   6   4       26.14       40.83     21.00 o 
   1   6   4     1482.19     1358.25     43.43 o 
   2   6   4     1348.23     1346.08     51.42 o 
   3   6   4      330.38      324.86     20.48 o 
   4   6   4      130.43      130.49     18.14 o 
   5   6   4       37.38       38.49     24.15 o 
   6   6   4      400.37      396.72     21.49 o 
   7   6   4     1352.10     1410.20     26.56 o 
   8   6   4      541.89      518.87     20.43 o 
   9   6   4        4.64       -1.84     21.65 o 
  10   6   4       34.19       62.08     22.93 o 
  11   6   4      104.72       97.16     35.23 o 
  12   6   4      257.08      289.11     26.74 o 
  13   6   4      113.73       94.28     27.62 o 
  14   6   4        4.08      -35.76     25.55 o 
  15   6   4        8.83        1.27     34.40 o 
  16   6   4       14.57       36.28     48.16 o 
 -15   7   4        9.74       46.27     34.20 o 
 -14   7   4        0.09      -22.65     28.14 o 
 -13   7   4        1.93       21.79     28.54 o 
 -12   7   4        5.40       11.59     26.71 o 
 -11   7   4        0.34       35.17     26.12 o 
 -10   7   4       12.53       16.29     22.22 o 
  -9   7   4       41.83       37.12     24.19 o 
  -8   7   4       25.68       30.01     21.07 o 
  -7   7   4       46.13       74.38     23.39 o 
  -6   7   4      105.66      108.42     23.03 o 
  -5   7   4       84.50       95.74     19.71 o 
  -4   7   4        0.86       28.04     24.66 o 
  -3   7   4       16.77       40.65     21.69 o 
  -2   7   4       97.73       81.39     21.87 o 
  -1   7   4      388.85      391.71     29.86 o 
   0   7   4       37.52       21.88     21.37 o 
   1   7   4      134.56      161.07     28.55 o 
   2   7   4       91.93       93.83     22.02 o 
   3   7   4       13.66       24.21     17.57 o 
   4   7   4      332.25      279.94     20.14 o 
   5   7   4       56.25       92.63     26.42 o 
   6   7   4      184.16      124.73     21.16 o 
   7   7   4       52.69       68.33     23.95 o 
   8   7   4       14.79       50.35     19.29 o 
   9   7   4       10.81       49.24     48.15 o 
  10   7   4       30.44       40.61     20.90 o 
  11   7   4       79.83       89.47     23.28 o 
  12   7   4        1.98       29.68     24.45 o 
  13   7   4       24.77       86.10     25.64 o 
  14   7   4        1.32       13.70     28.93 o 
 -14   8   4       21.06       65.48     26.46 o 
 -13   8   4       33.65       25.27     27.93 o 
 -12   8   4        6.52       -0.58     27.07 o 
 -11   8   4       84.56       95.64     23.33 o 
 -10   8   4       75.00       95.47     24.83 o 
  -9   8   4        8.91      -13.37     21.99 o 
  -8   8   4      211.98      286.27     25.18 o 
  -7   8   4      235.13      270.91     23.90 o 
  -6   8   4       19.50       39.84     20.16 o 
  -5   8   4      128.63      101.65     23.23 o 
  -4   8   4       17.50       43.80     23.28 o 
  -3   8   4      631.49      642.93     23.62 o 
  -2   8   4     1288.43     1230.44     37.46 o 
  -1   8   4       77.12      100.22     22.65 o 
   0   8   4       84.00       76.36     19.79 o 
   1   8   4      145.10      152.69     20.02 o 
   2   8   4     1096.53     1042.35     22.48 o 
   3   8   4     1548.37     1515.31     26.06 o 
   4   8   4      195.80      190.26     19.42 o 
   5   8   4       82.73       85.04     27.33 o 
   6   8   4      434.76      449.76     29.93 o 
   7   8   4      316.32      325.97     24.29 o 
   8   8   4      431.08      410.03     50.92 o 
   9   8   4      117.15      139.43     20.83 o 
  10   8   4       35.76       52.39     20.85 o 
  11   8   4      125.32       77.12     26.90 o 
  12   8   4       41.66       94.31     24.57 o 
  13   8   4       35.83       32.30     25.33 o 
 -12   9   4       35.47       21.29     31.06 o 
 -11   9   4       20.73       64.53     41.56 o 
 -10   9   4       14.65       18.58     21.35 o 
  -9   9   4        0.14       30.11     28.95 o 
  -8   9   4        6.86        7.43     22.48 o 
  -7   9   4       51.81       19.34     25.43 o 
  -6   9   4      110.77      172.64     23.98 o 
  -5   9   4        7.49       39.39     19.16 o 
  -4   9   4        0.17       -2.82     25.79 o 
  -3   9   4       50.60       36.39     20.70 o 
  -2   9   4       48.71       51.36     22.63 o 
  -1   9   4      301.30      313.92     23.42 o 
   0   9   4       45.90       33.61     18.31 o 
   1   9   4        0.26       12.02     20.24 o 
   2   9   4        2.39       51.78     22.99 o 
   3   9   4       28.19       29.80     23.43 o 
   4   9   4      319.31      258.62     18.90 o 
   5   9   4      140.95      118.02     23.91 o 
   6   9   4       24.38       39.06     21.57 o 
   7   9   4       20.57       77.78     24.72 o 
   8   9   4        7.45       20.45     22.44 o 
   9   9   4       79.45       63.13     35.13 o 
  10   9   4       34.82       63.53     21.73 o 
  11   9   4       19.11       18.48     39.00 o 
  -9  10   4       32.31       -1.01     23.42 o 
  -8  10   4        6.46       31.08     23.58 o 
  -7  10   4        7.24       75.50     24.61 o 
  -6  10   4       63.34       35.54     24.56 o 
  -5  10   4        9.55       28.25     24.02 o 
  -4  10   4      122.43      169.77     24.11 o 
  -3  10   4       45.82       43.44     24.29 o 
  -2  10   4        1.67       27.47     23.39 o 
  -1  10   4       58.25      106.68     21.74 o 
   0  10   4        6.31       40.51     20.98 o 
   1  10   4       88.39      123.07     21.48 o 
   2  10   4      122.59      152.07     23.82 o 
   3  10   4       19.10       31.93     23.51 o 
   4  10   4        3.45       26.70     21.70 o 
   5  10   4        2.82      -35.19     28.72 o 
   6  10   4       24.40       22.06     22.08 o 
   7  10   4       69.02      113.66     27.93 o 
   8  10   4       20.14       22.86     20.99 o 
  -5  11   4       57.52      102.12     25.47 o 
  -4  11   4       13.59       -3.72     21.97 o 
  -3  11   4       26.87      -17.07     28.79 o 
  -2  11   4       68.99      106.10     25.99 o 
  -1  11   4       72.12       63.28     20.03 o 
   0  11   4       92.49       79.04     22.34 o 
   1  11   4       37.22       49.47     24.39 o 
   2  11   4       16.57       42.41     24.83 o 
   3  11   4       67.29       51.18     19.16 o 
   4  11   4       51.31       63.39     29.53 o 
 -19   1   5        0.02       27.75     28.36 o 
 -18   1   5       21.21       49.08     28.61 o 
 -17   1   5       84.11      102.00     34.20 o 
 -16   1   5      117.40      113.29     26.24 o 
 -15   1   5       78.17       72.06     29.24 o 
 -14   1   5        5.88       33.71     24.26 o 
 -13   1   5      228.25      198.38     25.38 o 
 -12   1   5      457.80      506.73     27.02 o 
 -11   1   5      857.78      753.62     30.72 o 
 -10   1   5     1213.86     1151.66     38.66 o 
  -9   1   5        5.08       38.83     31.39 o 
  -8   1   5       20.38       23.25     32.48 o 
  -7   1   5     2470.59     2615.46     38.78 o 
  -6   1   5     7159.83     6760.56    146.75 o 
  -5   1   5     6479.38     6629.31    103.06 o 
  -4   1   5     2674.13     3120.02     45.84 o 
  -3   1   5      687.07      821.14     46.27 o 
  -2   1   5     6444.49     6923.48     55.93 o 
  -1   1   5     8865.85     9089.42     68.93 o 
   0   1   5    11182.63    12204.38    144.80 o 
   1   1   5    22055.84    22647.90    182.27 o 
   2   1   5     2895.71     3075.09     38.76 o 
   3   1   5     4590.16     4820.04     45.12 o 
   4   1   5     2937.80     2981.37     38.09 o 
   5   1   5     8029.44     8082.62    195.96 o 
   6   1   5     2640.74     2956.09    104.46 o 
   7   1   5       25.40       78.59     30.61 o 
   8   1   5      131.96      182.50     23.15 o 
   9   1   5      317.71      257.45     28.18 o 
  10   1   5     1455.84     1519.31     78.11 o 
  11   1   5      780.02      793.55     32.98 o 
  12   1   5      123.97       92.40     45.92 o 
  13   1   5       79.73       78.14     27.04 o 
  14   1   5        1.34       42.16     22.66 o 
  15   1   5      122.71      138.15     31.81 o 
  16   1   5      182.04      157.26     38.59 o 
  17   1   5        7.68       -1.17     37.20 o 
  18   1   5        0.16        6.62     26.47 o 
 -19   2   5       47.61       76.82     29.93 o 
 -18   2   5       21.69       47.02     28.41 o 
 -17   2   5       27.77       59.10     26.39 o 
 -16   2   5        3.20       46.85     28.81 o 
 -15   2   5      162.59      172.22     28.53 o 
 -14   2   5      135.59      130.62     24.04 o 
 -13   2   5       33.78       69.37     28.86 o 
 -12   2   5       67.88       98.08     30.95 o 
 -11   2   5        1.00       24.33     27.43 o 
 -10   2   5      815.08      875.20     46.16 o 
  -9   2   5      838.79      816.80     28.62 o 
  -8   2   5       28.65       92.92     29.28 o 
  -7   2   5       42.73       75.03     25.82 o 
  -6   2   5     2139.26     2274.48     44.52 o 
  -5   2   5     2586.86     3023.02     39.08 o 
  -4   2   5     2183.32     2170.50     41.70 o 
  -3   2   5      854.66      830.70     33.50 o 
  -2   2   5     6572.34     6773.52     76.68 o 
  -1   2   5     1403.34     1469.31     33.48 o 
   0   2   5     4317.15     4310.14     42.21 o 
   1   2   5     9824.42    10715.33     90.06 o 
   2   2   5     2739.01     2813.92     35.99 o 
   3   2   5     3187.64     3235.72     59.18 o 
   4   2   5      736.08      855.44     26.41 o 
   5   2   5        0.70       42.69     22.66 o 
   6   2   5     6378.43     6183.41     45.00 o 
   7   2   5     2115.86     2004.08     32.95 o 
   8   2   5      241.44      257.22     24.76 o 
   9   2   5      211.27      175.40     24.05 o 
  10   2   5        0.10       12.75     29.46 o 
  11   2   5      704.94      735.89     44.36 o 
  12   2   5      211.39      209.16     26.46 o 
  13   2   5        2.09       51.13     33.09 o 
  14   2   5       31.14       69.10     23.97 o 
  15   2   5        0.23       61.55     36.98 o 
  16   2   5        7.79       19.08     26.09 o 
  17   2   5       31.19       46.42     46.51 o 
  18   2   5        5.39       55.19     26.84 o 
 -18   3   5        5.02        1.68     24.15 o 
 -17   3   5        4.79       41.99     38.04 o 
 -16   3   5        7.23       -0.04     27.04 o 
 -15   3   5        0.21       14.61     27.46 o 
 -14   3   5      151.17      173.42     29.94 o 
 -13   3   5        2.65      -36.90     28.67 o 
 -12   3   5       70.04       33.16     30.33 o 
 -11   3   5       13.49       21.11     28.99 o 
 -10   3   5      207.11      200.39     28.72 o 
  -9   3   5      989.17      934.01     37.23 o 
  -8   3   5        7.56       54.68     23.04 o 
  -7   3   5      989.58      904.39     35.56 o 
  -6   3   5       80.01       92.03     20.03 o 
  -5   3   5      280.22      275.55     24.08 o 
  -4   3   5     1372.22     1251.51     27.25 o 
  -3   3   5        6.11        9.66     23.29 o 
  -2   3   5     4146.67     4138.07     50.07 o 
  -1   3   5       31.54       87.66     20.04 o 
   0   3   5       60.21       41.73     21.15 o 
   1   3   5      641.70      610.48     22.93 o 
   2   3   5      338.82      451.76     22.64 o 
   3   3   5      918.23      818.49     26.06 o 
   4   3   5       65.68       53.18     24.23 o 
   5   3   5       15.42       35.57     21.41 o 
   6   3   5        2.71       25.31     21.54 o 
   7   3   5       56.25      104.02     27.85 o 
   8   3   5        1.30       -1.84     27.57 o 
   9   3   5      341.03      294.26     24.53 o 
  10   3   5       34.71       41.80     33.70 o 
  11   3   5      108.55       99.88     27.93 o 
  12   3   5       48.59        4.64     32.99 o 
  13   3   5       11.07        5.93     46.40 o 
  14   3   5       24.72       30.52     29.55 o 
  15   3   5        0.50        3.75     24.90 o 
  16   3   5        3.79       -3.32     36.06 o 
  17   3   5        6.99      -43.56     30.22 o 
  18   3   5       11.10      107.45     61.73 o 
 -18   4   5       14.45       15.17     34.90 o 
 -17   4   5        0.16       20.00     24.62 o 
 -16   4   5       13.64      -16.37     27.28 o 
 -15   4   5       23.52       27.73     34.25 o 
 -14   4   5      241.95      264.35     29.67 o 
 -13   4   5      436.59      413.79     26.11 o 
 -12   4   5       30.07        7.34     25.17 o 
 -11   4   5      172.38      177.64     24.82 o 
 -10   4   5       22.21       56.27     23.17 o 
  -9   4   5     1962.25     1883.32     73.73 o 
  -8   4   5     3539.38     3072.56     89.50 o 
  -7   4   5      117.35      114.22     21.67 o 
  -6   4   5        2.49       25.77     19.61 o 
  -5   4   5        4.88       23.85     21.09 o 
  -4   4   5     1524.77     1309.87     28.22 o 
  -3   4   5     8837.78     8799.19    119.32 o 
  -2   4   5     2114.46     2182.86     27.17 o 
  -1   4   5      146.99      110.96     21.73 o 
   0   4   5       36.84       95.79     18.50 o 
   1   4   5      141.04      128.61     20.36 o 
   2   4   5     6650.59     6548.46     34.52 o 
   3   4   5     4154.01     3898.53     53.55 o 
   4   4   5      506.55      499.97     27.99 o 
   5   4   5       57.86       51.60     19.87 o 
   6   4   5       11.52       30.43     23.92 o 
   7   4   5     1835.91     1799.56     37.16 o 
   8   4   5     2204.78     1951.07     34.26 o 
   9   4   5      112.19      103.58     22.67 o 
  10   4   5        3.22       31.86     20.44 o 
  11   4   5       10.01       51.75     31.92 o 
  12   4   5       81.91       84.83     29.64 o 
  13   4   5      349.13      357.98     24.48 o 
  14   4   5       70.04      103.04     25.80 o 
  15   4   5        6.05      -14.26     30.53 o 
  16   4   5        0.78       33.09     27.06 o 
  17   4   5        3.60       20.72     30.35 o 
 -17   5   5        4.09       10.93     24.42 o 
 -16   5   5       31.11       53.75     24.44 o 
 -15   5   5       26.69       53.97     25.99 o 
 -14   5   5       39.72       40.39     29.97 o 
 -13   5   5       14.32       41.28     24.65 o 
 -12   5   5        6.35       12.62     27.98 o 
 -11   5   5       56.10       25.94     26.27 o 
 -10   5   5       18.98       47.26     25.30 o 
  -9   5   5      406.22      370.84     24.98 o 
  -8   5   5       54.63       65.23     20.91 o 
  -7   5   5      392.49      367.51     24.27 o 
  -6   5   5      100.93      108.91     18.91 o 
  -5   5   5       65.26       63.23     20.46 o 
  -4   5   5     1020.12      981.13     21.48 o 
  -3   5   5       18.20       22.77     22.97 o 
  -2   5   5      102.06       82.38     19.17 o 
  -1   5   5       99.06      103.93     21.59 o 
   0   5   5      228.09      279.42     18.66 o 
   1   5   5      236.53      244.56     18.75 o 
   2   5   5      914.29      876.22     21.04 o 
   3   5   5      642.73      535.60     20.64 o 
   4   5   5     1672.95     1645.46     26.75 o 
   5   5   5        3.71       31.09     17.90 o 
   6   5   5       98.92      123.29     22.98 o 
   7   5   5      231.77      270.48     21.19 o 
   8   5   5      243.02      207.93     22.90 o 
   9   5   5      562.77      532.36     26.50 o 
  10   5   5        1.48       25.99     32.28 o 
  11   5   5        7.70      -11.43     19.62 o 
  12   5   5       33.56       61.37     23.32 o 
  13   5   5       26.20       39.36     31.99 o 
  14   5   5       37.74       54.41     25.05 o 
  15   5   5        0.41       65.01     26.08 o 
  16   5   5        0.05       39.37     26.91 o 
 -16   6   5        0.26       17.91     26.43 o 
 -15   6   5        6.00      -17.16     43.50 o 
 -14   6   5        2.15      -39.22     33.41 o 
 -13   6   5        3.18        7.75     24.52 o 
 -12   6   5      113.77      102.75     26.81 o 
 -11   6   5        0.93       28.37     20.08 o 
 -10   6   5       29.85       29.07     20.23 o 
  -9   6   5        5.29       31.88     19.36 o 
  -8   6   5       86.07       93.26     21.14 o 
  -7   6   5      325.06      369.84     23.15 o 
  -6   6   5      110.12      103.51     20.09 o 
  -5   6   5       38.50       39.50     19.74 o 
  -4   6   5      277.38      216.50     21.07 o 
  -3   6   5      151.98      170.60     21.79 o 
  -2   6   5      311.58      367.78     22.88 o 
  -1   6   5      516.73      480.80     20.51 o 
   0   6   5       30.54       60.70     18.60 o 
   1   6   5      236.26      239.21     22.03 o 
   2   6   5      351.97      336.38     18.17 o 
   3   6   5      173.88      186.82     22.77 o 
   4   6   5      211.65      194.59     21.80 o 
   5   6   5      254.82      202.25     27.14 o 
   6   6   5      234.80      201.14     20.80 o 
   7   6   5       58.43       90.87     23.67 o 
   8   6   5       32.62       48.95     22.30 o 
   9   6   5      529.62      488.24     25.70 o 
  10   6   5      223.36      221.29     26.28 o 
  11   6   5       46.17       79.90     21.54 o 
  12   6   5       56.04       76.30     24.82 o 
  13   6   5       59.53       70.75     21.14 o 
  14   6   5       90.99       80.07     30.39 o 
  15   6   5       14.39       15.11     24.30 o 
 -15   7   5        0.38       53.81     30.06 o 
 -14   7   5        0.13       30.37     28.27 o 
 -13   7   5       14.48       18.18     24.61 o 
 -12   7   5        8.56        2.44     23.49 o 
 -11   7   5      197.97      217.25     28.19 o 
 -10   7   5      183.12      205.36     25.38 o 
  -9   7   5       86.88       62.20     23.75 o 
  -8   7   5      157.30      167.35     21.19 o 
  -7   7   5       41.74       30.12     22.67 o 
  -6   7   5     1311.48     1261.05     23.33 o 
  -5   7   5     1770.04     1833.95     31.12 o 
  -4   7   5      594.07      536.19     20.75 o 
  -3   7   5       69.62       61.47     18.99 o 
  -2   7   5      369.43      340.35     20.33 o 
  -1   7   5     2775.79     2640.95     63.85 o 
   0   7   5     2725.51     2779.39     27.81 o 
   1   7   5      208.31      222.91     26.13 o 
   2   7   5      153.51      152.89     20.44 o 
   3   7   5      290.15      238.15     19.83 o 
   4   7   5      991.30      944.43     22.45 o 
   5   7   5      713.66      738.70     25.28 o 
   6   7   5        5.21       20.59     21.05 o 
   7   7   5       92.21      104.75     19.17 o 
   8   7   5        7.27       61.42     29.34 o 
   9   7   5       57.85       63.94     18.41 o 
  10   7   5      105.62      108.85     23.63 o 
  11   7   5        3.05       25.28     26.06 o 
  12   7   5        2.99        4.45     27.19 o 
  13   7   5        0.65      -13.28     22.37 o 
  14   7   5        2.24       32.62     23.82 o 
 -14   8   5        0.04       18.97     25.66 o 
 -13   8   5        0.09       -3.92     27.94 o 
 -12   8   5        0.01       -1.37     32.11 o 
 -11   8   5        0.04       17.43     30.66 o 
 -10   8   5        3.06       -4.27     33.44 o 
  -9   8   5        0.86       31.57     24.47 o 
  -8   8   5       12.74       31.95     19.62 o 
  -7   8   5        9.27       62.63     22.99 o 
  -6   8   5        6.44        2.80     22.55 o 
  -5   8   5        0.29       -6.33     22.26 o 
  -4   8   5       10.47        9.08     19.42 o 
  -3   8   5       32.42       17.03     21.30 o 
  -2   8   5       22.18        7.18     21.65 o 
  -1   8   5        0.26       61.09     21.93 o 
   0   8   5       66.92       93.64     21.93 o 
   1   8   5      189.64      141.79     22.47 o 
   2   8   5        3.02       -0.40     22.20 o 
   3   8   5       27.51       64.35     19.75 o 
   4   8   5        0.71      -15.59     22.75 o 
   5   8   5       76.29       59.39     34.54 o 
   6   8   5       16.21       48.93     32.14 o 
   7   8   5        8.38        5.37     21.78 o 
   8   8   5       12.85       21.20     21.61 o 
   9   8   5        0.70       39.36     35.61 o 
  10   8   5        0.35       34.01     29.63 o 
  11   8   5        0.67       27.36     19.54 o 
  12   8   5        2.55       60.35     30.39 o 
  13   8   5        0.00      -12.12     61.07 o 
 -12   9   5        7.03       10.47     28.24 o 
 -11   9   5       61.72       62.70     26.94 o 
 -10   9   5      109.83       54.11     23.62 o 
  -9   9   5       54.94       51.46     22.58 o 
  -8   9   5        1.56       22.72     21.77 o 
  -7   9   5      135.32      153.98     24.10 o 
  -6   9   5      447.04      392.96     32.92 o 
  -5   9   5      266.72      257.18     21.67 o 
  -4   9   5       47.39       73.24     23.94 o 
  -3   9   5        4.11       32.47     23.28 o 
  -2   9   5      244.52      246.13     30.32 o 
  -1   9   5      674.59      674.66     22.07 o 
   0   9   5      262.38      251.64     23.36 o 
   1   9   5       73.58      115.40     22.59 o 
   2   9   5        0.43       25.65     23.15 o 
   3   9   5      101.18       75.52     19.29 o 
   4   9   5      294.27      283.01     19.43 o 
   5   9   5      217.62      181.95     24.44 o 
   6   9   5       73.24       69.92     24.04 o 
   7   9   5        2.56       11.91     33.93 o 
   8   9   5       39.16       41.38     23.28 o 
   9   9   5       56.25       79.08     25.99 o 
  10   9   5       24.31       52.02     26.81 o 
  11   9   5        4.81       25.17     22.11 o 
  -9  10   5       10.26       31.22     23.67 o 
  -8  10   5       57.62       94.92     25.48 o 
  -7  10   5       91.66       96.07     22.86 o 
  -6  10   5        0.03       48.32     24.43 o 
  -5  10   5       66.46       47.81     24.28 o 
  -4  10   5       59.73       46.60     19.75 o 
  -3  10   5      114.33      132.99     47.57 o 
  -2  10   5       66.10       73.99     21.18 o 
  -1  10   5        1.73       29.95     29.32 o 
   0  10   5       15.12       -7.36     20.81 o 
   1  10   5       96.90      140.18     21.39 o 
   2  10   5       55.25       51.09     19.51 o 
   3  10   5       56.31       76.09     21.40 o 
   4  10   5       18.87       32.63     28.00 o 
   5  10   5        6.93       23.06     28.77 o 
   6  10   5       25.82       16.57     27.74 o 
   7  10   5       39.52       71.84     26.68 o 
   8  10   5       27.18       21.89     23.40 o 
  -4  11   5       16.18       72.41     25.25 o 
  -3  11   5        7.07       63.23     30.74 o 
  -2  11   5       12.57       25.74     25.26 o 
  -1  11   5        8.03       22.39     24.76 o 
   0  11   5        3.05       26.10     25.09 o 
   1  11   5       24.66       -0.06     24.76 o 
   2  11   5        8.94       35.87     30.92 o 
   3  11   5        4.37       22.72     25.53 o 
 -19   0   6       24.68      115.14     42.02 o 
 -18   0   6        0.54       64.86     33.26 o 
 -17   0   6       29.38       -4.18     32.89 o 
 -16   0   6       48.04       88.02     40.67 o 
 -15   0   6      164.34      146.52     34.13 o 
 -14   0   6      289.17      344.64     58.13 o 
 -13   0   6      101.58       44.96     35.66 o 
 -12   0   6      670.55      557.09     37.81 o 
 -11   0   6      444.00      500.83     47.23 o 
 -10   0   6      421.40      522.90     39.94 o 
  -9   0   6     2412.02     2540.05     54.96 o 
  -8   0   6     2277.56     2226.28    113.45 o 
  -7   0   6      361.82      464.02     46.53 o 
  -6   0   6     5269.58     5255.15     62.46 o 
  -5   0   6      156.35       73.71     39.64 o 
  -4   0   6     4889.86     4612.92    132.76 o 
  -3   0   6    11973.27    11326.33     97.58 o 
  -2   0   6     8583.04     9747.46     85.11 o 
  -1   0   6     3757.63     4298.39     64.68 o 
   0   0   6     3600.92     3550.79     57.48 o 
   1   0   6     9729.28    10043.88     82.48 o 
   2   0   6    17104.10    18720.00    254.44 o 
   3   0   6     3077.54     3058.09     49.58 o 
   4   0   6     2863.48     2846.83    120.39 o 
   5   0   6     3008.88     2661.15    105.00 o 
   6   0   6     5048.96     5158.90    255.37 o 
   7   0   6     6203.67     5678.30    331.96 o 
   8   0   6     1112.42     1412.91    107.41 o 
   9   0   6      127.21      137.24     35.84 o 
  10   0   6      491.05      417.67     40.43 o 
  11   0   6      239.77      210.72     36.65 o 
  12   0   6      905.31      977.18    177.10 o 
  13   0   6       45.73        4.79     35.37 o 
  14   0   6      227.85      261.40     57.73 o 
  15   0   6        6.65        6.52     34.19 o 
  16   0   6       24.35       37.52     42.20 o 
  17   0   6       41.29       98.34     42.55 o 
  18   0   6       14.37       16.49     43.49 o 
 -19   1   6       19.45       36.33     24.15 o 
 -18   1   6        2.24      -46.35     23.17 o 
 -17   1   6        9.14       40.93     23.83 o 
 -16   1   6       19.21       27.27     25.98 o 
 -15   1   6       86.00       93.94     26.02 o 
 -14   1   6       20.09       54.70     29.00 o 
 -13   1   6       29.88       16.44     26.60 o 
 -12   1   6      103.14       90.33     27.64 o 
 -11   1   6      124.77      144.08     25.61 o 
 -10   1   6     1031.44      877.41     28.31 o 
  -9   1   6       65.02       22.00     25.86 o 
  -8   1   6        0.47       38.60     35.06 o 
  -7   1   6      440.32      398.93     27.64 o 
  -6   1   6      908.50      743.19     32.07 o 
  -5   1   6      714.06      792.54     31.89 o 
  -4   1   6      754.11      788.97     30.76 o 
  -3   1   6      172.48      189.73     24.42 o 
  -2   1   6     1423.79     1305.39     36.17 o 
  -1   1   6        6.59       27.49     30.47 o 
   1   1   6     4732.37     5091.18     46.82 o 
   2   1   6     1372.55     1641.14     31.70 o 
   3   1   6     1172.69     1224.63     30.22 o 
   4   1   6      688.97      791.08     30.08 o 
   5   1   6      117.16      112.42     25.70 o 
   6   1   6     1611.89     1657.43     36.01 o 
   7   1   6        1.67       12.63     27.32 o 
   8   1   6      203.43      227.37     26.41 o 
   9   1   6      826.22      802.79     39.53 o 
  10   1   6       42.51       85.27     26.93 o 
  11   1   6      158.24      166.08     28.25 o 
  12   1   6       62.64       71.48     30.28 o 
  13   1   6       26.00       48.32     25.81 o 
  14   1   6       45.90      -29.58     29.77 o 
  15   1   6       28.35       78.45     29.83 o 
  16   1   6       40.44       36.15     29.28 o 
  17   1   6        4.99       28.68     26.91 o 
  18   1   6        0.34       24.41     24.52 o 
 -19   2   6        0.81       -3.00     30.08 o 
 -18   2   6       15.10       21.85     26.45 o 
 -17   2   6        0.48       26.72     25.96 o 
 -16   2   6       44.58       66.62     23.59 o 
 -15   2   6        3.61       50.51     27.25 o 
 -14   2   6       20.37       25.56     27.18 o 
 -13   2   6      189.79      184.75     30.52 o 
 -12   2   6      180.04      178.20     25.05 o 
 -11   2   6      174.37      181.44     26.65 o 
 -10   2   6       21.23       27.00     26.87 o 
  -9   2   6       55.86       77.44     26.11 o 
  -8   2   6     2591.39     2507.09     88.69 o 
  -7   2   6     1236.96     1176.76     33.16 o 
  -6   2   6      531.46      515.27     28.97 o 
  -5   2   6      403.27      407.38     26.70 o 
  -4   2   6      282.12      352.72     28.11 o 
  -3   2   6     5539.26     5896.71     49.41 o 
  -2   2   6     1117.74     1047.30     40.74 o 
  -1   2   6       71.59       13.08     23.43 o 
   0   2   6     2788.73     2774.41     57.23 o 
   1   2   6      238.38      315.53     23.87 o 
   2   2   6      219.70      249.58     26.50 o 
   3   2   6     3519.14     3339.49     62.13 o 
   4   2   6     1044.22     1147.14     29.59 o 
   5   2   6       20.01       18.45     23.50 o 
   6   2   6        2.88       25.76     23.89 o 
   7   2   6       68.17       62.19     31.00 o 
   8   2   6     2177.02     2146.45     49.26 o 
   9   2   6      966.19      833.42     31.05 o 
  10   2   6       11.55       35.31     29.39 o 
  11   2   6       59.47       62.18     23.99 o 
  12   2   6       41.93       45.45     23.97 o 
  13   2   6      245.30      270.54     33.34 o 
  14   2   6       62.59       38.10     31.90 o 
  15   2   6       17.64        0.50     24.11 o 
  16   2   6       37.64       90.49     24.16 o 
  17   2   6        7.13       -5.31     35.63 o 
  18   2   6        1.31       53.87     27.29 o 
 -18   3   6        4.32       -1.73     35.22 o 
 -17   3   6       26.17       36.69     26.58 o 
 -16   3   6       35.01       38.95     27.14 o 
 -15   3   6        5.79       61.07     27.11 o 
 -14   3   6      103.19      118.24     25.54 o 
 -13   3   6       33.06       41.34     26.18 o 
 -12   3   6      196.39      176.29     29.66 o 
 -11   3   6      125.85      147.64     25.83 o 
 -10   3   6      949.21      928.01     45.76 o 
  -9   3   6     1346.36     1387.72     59.38 o 
  -8   3   6      871.50      756.99     25.63 o 
  -7   3   6      502.91      541.86     24.10 o 
  -6   3   6     5216.37     5024.05     84.71 o 
  -5   3   6     3175.38     2997.03     29.63 o 
  -4   3   6     3536.68     3582.75     62.41 o 
  -3   3   6     1693.82     1854.97     33.77 o 
  -2   3   6     2617.28     2388.68     28.59 o 
  -1   3   6     3040.29     3290.29     33.16 o 
   0   3   6     3355.07     3626.13     94.99 o 
   1   3   6     6791.23     6553.98     75.49 o 
   2   3   6      100.66      115.28     21.71 o 
   3   3   6        2.68       10.41     23.81 o 
   4   3   6     2080.44     2058.39     37.58 o 
   5   3   6     2922.22     2728.21     74.04 o 
   6   3   6      818.42      802.40     22.59 o 
   7   3   6      594.52      677.16     22.27 o 
   8   3   6       82.73       89.24     27.02 o 
   9   3   6      397.16      445.10     28.08 o 
  10   3   6     1041.94      985.36     26.45 o 
  11   3   6      260.01      250.89     24.98 o 
  12   3   6       99.23      147.80     32.53 o 
  13   3   6       12.76        9.92     28.11 o 
  14   3   6       17.77       20.88     37.96 o 
  15   3   6       80.43       43.78     34.28 o 
  16   3   6       25.12       16.71     27.35 o 
  17   3   6        8.92       73.24     30.38 o 
 -18   4   6        5.61        3.73     27.15 o 
 -17   4   6        0.05       31.29     27.43 o 
 -16   4   6       20.65       45.26     28.78 o 
 -15   4   6        0.43        5.47     29.90 o 
 -14   4   6        7.89       19.12     26.78 o 
 -13   4   6      111.90      142.38     33.86 o 
 -12   4   6       81.60       83.76     28.85 o 
 -11   4   6      281.10      292.94     27.60 o 
 -10   4   6       93.53      112.72     26.57 o 
  -9   4   6       41.40       58.41     30.37 o 
  -8   4   6        3.79       28.68     25.42 o 
  -7   4   6      550.96      527.00     25.48 o 
  -6   4   6      540.90      657.32     25.61 o 
  -5   4   6       95.54       96.07     19.90 o 
  -4   4   6      606.20      723.70     22.86 o 
  -3   4   6        0.88       29.02     21.40 o 
  -2   4   6     1483.40     1356.53     28.54 o 
  -1   4   6      273.27      271.20     21.54 o 
   0   4   6     1904.22     1936.54     29.88 o 
   1   4   6      424.48      449.91     22.82 o 
   2   4   6       94.22       68.94     20.29 o 
   3   4   6      277.44      322.56     31.85 o 
   4   4   6        4.76        6.28     22.37 o 
   5   4   6      222.33      243.45     20.97 o 
   6   4   6       55.39       92.91     20.78 o 
   7   4   6        2.14       46.35     19.88 o 
   8   4   6        0.37      -39.47     24.98 o 
   9   4   6       26.72      -12.79     25.58 o 
  10   4   6       76.69       74.93     24.93 o 
  11   4   6        4.03       69.64     26.62 o 
  12   4   6        4.32       18.93     27.03 o 
  13   4   6       43.20       78.49     36.73 o 
  14   4   6        7.25       29.75     24.90 o 
  15   4   6        0.82       27.94     29.08 o 
  16   4   6        2.51       11.24     29.98 o 
  17   4   6        7.24       22.99     28.08 o 
 -17   5   6        0.47       15.59     24.99 o 
 -16   5   6        0.68       -6.43     24.12 o 
 -15   5   6       15.07       37.96     32.82 o 
 -14   5   6      115.73      108.43     31.63 o 
 -13   5   6        1.33       -2.19     38.66 o 
 -12   5   6       57.28       58.33     18.76 o 
 -11   5   6      116.60      134.21     34.83 o 
 -10   5   6      455.48      444.14     24.53 o 
  -9   5   6      135.99      110.41     22.09 o 
  -8   5   6       29.61       44.19     23.91 o 
  -7   5   6      535.97      409.00     22.06 o 
  -6   5   6     1013.82      945.67     21.87 o 
  -5   5   6     1341.04     1521.59     42.80 o 
  -4   5   6      958.78      875.38     41.87 o 
  -3   5   6      234.92      188.22     23.38 o 
  -2   5   6      765.34      640.17     23.53 o 
  -1   5   6     2942.65     2731.92     42.95 o 
   0   5   6     3456.83     3336.65     25.79 o 
   1   5   6     1964.10     1763.26     23.73 o 
   2   5   6      101.97       94.75     17.48 o 
   3   5   6      130.21      137.49     23.72 o 
   4   5   6     2972.57     2761.54     44.29 o 
   5   5   6     2464.29     2600.84     67.93 o 
   6   5   6      696.16      590.18     21.75 o 
   7   5   6       94.96       51.75     24.01 o 
   8   5   6       27.99       59.81     21.43 o 
   9   5   6      758.23      729.02     26.94 o 
  10   5   6      384.47      392.98     21.96 o 
  11   5   6       57.43       65.82     24.34 o 
  12   5   6       40.22       66.41     20.32 o 
  13   5   6       13.14      -31.27     27.16 o 
  14   5   6       29.33       53.57     32.75 o 
  15   5   6       15.32       -1.77     25.86 o 
  16   5   6        3.95       54.20     30.26 o 
 -16   6   6       11.74       20.99     29.88 o 
 -15   6   6        1.74       41.95     23.78 o 
 -14   6   6       88.98       55.89     25.14 o 
 -13   6   6      286.86      244.21     19.91 o 
 -12   6   6      263.92      227.05     27.57 o 
 -11   6   6        0.32       12.73     24.14 o 
 -10   6   6       30.72       15.62     20.07 o 
  -9   6   6      418.87      338.56     20.95 o 
  -8   6   6     1085.14     1113.24     26.09 o 
  -7   6   6      362.75      354.87     23.54 o 
  -6   6   6        2.43       18.06     21.81 o 
  -5   6   6      170.26      163.88     19.94 o 
  -4   6   6      502.93      451.59     21.20 o 
  -3   6   6      948.78      886.69     21.73 o 
  -2   6   6      684.26      723.19     29.89 o 
  -1   6   6      154.19      189.01     21.87 o 
   0   6   6      168.63      200.31     22.80 o 
   1   6   6      293.78      244.65     22.39 o 
   2   6   6      336.43      343.30     22.99 o 
   3   6   6      581.16      531.53     21.67 o 
   4   6   6      702.75      576.12     21.51 o 
   5   6   6       20.47       39.24     26.88 o 
   6   6   6      137.41      125.47     17.90 o 
   7   6   6       61.36       71.12     21.50 o 
   8   6   6      454.75      443.82     30.22 o 
   9   6   6      234.93      210.51     22.99 o 
  10   6   6        3.15        7.79     35.73 o 
  11   6   6       24.55       24.43     20.87 o 
  12   6   6       17.51       46.57     25.04 o 
  13   6   6       50.30       45.24     27.60 o 
  14   6   6       48.09       35.31     22.33 o 
  15   6   6        3.08        4.64     25.98 o 
 -15   7   6       14.78       39.19     27.21 o 
 -14   7   6        6.55       30.10     25.14 o 
 -13   7   6        8.38       22.28     20.84 o 
 -12   7   6        1.17       55.42     28.36 o 
 -11   7   6       46.11       46.20     31.57 o 
 -10   7   6      181.95      201.53     21.11 o 
  -9   7   6       64.40      108.17     21.07 o 
  -8   7   6        8.50       -0.46     24.06 o 
  -7   7   6       15.11       35.45     23.80 o 
  -6   7   6       47.68       34.80     22.57 o 
  -5   7   6      407.53      460.11     20.94 o 
  -4   7   6      476.59      462.99     22.91 o 
  -3   7   6       52.41       27.54     40.77 o 
  -2   7   6       15.80        6.70     21.43 o 
  -1   7   6        4.71       37.16     19.28 o 
   0   7   6      317.03      331.25     23.37 o 
   1   7   6      921.45      841.77     35.27 o 
   2   7   6        3.84       11.82     19.21 o 
   3   7   6        0.01       27.21     22.00 o 
   4   7   6       29.33       26.03     22.14 o 
   5   7   6      231.56      259.85     26.87 o 
   6   7   6      289.96      325.54     26.88 o 
   7   7   6       51.28       53.88     20.82 o 
   8   7   6       28.75       38.48     23.84 o 
   9   7   6        0.36       34.56     32.80 o 
  10   7   6        0.27       13.85     22.36 o 
  11   7   6       57.93       66.84     21.82 o 
  12   7   6       12.68       -3.29     24.19 o 
  13   7   6       12.15       39.28     23.46 o 
  14   7   6        1.27       30.25     24.06 o 
 -13   8   6       41.13       61.44     24.94 o 
 -12   8   6       37.88       69.60     26.98 o 
 -11   8   6       21.10       68.81     40.34 o 
 -10   8   6       96.79      112.54     25.06 o 
  -9   8   6      366.54      311.46     22.45 o 
  -8   8   6      149.19      155.44     22.12 o 
  -7   8   6       36.80       86.82     24.60 o 
  -6   8   6       27.25       56.73     22.80 o 
  -5   8   6      137.39      132.87     22.26 o 
  -4   8   6      584.59      580.58     21.51 o 
  -3   8   6      168.52      207.12     25.49 o 
  -2   8   6       16.92       34.30     22.29 o 
  -1   8   6       43.53       48.31     20.07 o 
   0   8   6       13.21       30.54     19.14 o 
   1   8   6       76.32       92.69     22.35 o 
   2   8   6      249.24      260.37     23.03 o 
   3   8   6      106.33      150.36     22.90 o 
   4   8   6       43.21       57.65     22.74 o 
   5   8   6      242.46      264.71     27.14 o 
   6   8   6        1.76       16.12     20.84 o 
   7   8   6      218.51      245.49     24.84 o 
   8   8   6      134.08      117.35     19.84 o 
   9   8   6       40.87       57.34     22.60 o 
  10   8   6       82.85       95.20     26.52 o 
  11   8   6        3.82      -16.40     28.06 o 
  12   8   6       92.18      109.63     24.68 o 
 -11   9   6       16.58       25.87     26.53 o 
 -10   9   6       96.43       47.53     26.26 o 
  -9   9   6       12.10       19.12     31.91 o 
  -8   9   6       72.67       84.37     24.40 o 
  -7   9   6       11.42       54.87     21.59 o 
  -6   9   6       31.87       46.96     20.97 o 
  -5   9   6      272.79      326.80     35.42 o 
  -4   9   6       16.12       15.13     23.18 o 
  -3   9   6      158.41      188.31     23.71 o 
  -2   9   6       11.70       -0.92     20.66 o 
  -1   9   6       16.52       38.45     34.57 o 
   0   9   6      222.60      244.23     21.22 o 
   1   9   6       53.77       80.42     21.26 o 
   2   9   6       10.06       15.96     24.16 o 
   3   9   6       31.52       21.52     20.97 o 
   4   9   6        5.23       42.76     21.21 o 
   5   9   6       61.61       74.57     27.85 o 
   6   9   6      174.04      186.75     24.98 o 
   7   9   6        0.24      -21.97     22.16 o 
   8   9   6       26.31       71.60     37.18 o 
   9   9   6        2.91       -1.17     23.81 o 
  10   9   6       35.54       11.97     24.19 o 
  -9  10   6        2.34       51.79     36.67 o 
  -8  10   6       34.93       49.53     26.07 o 
  -7  10   6       64.49       86.63     22.60 o 
  -6  10   6        0.30       30.97     25.95 o 
  -5  10   6       17.07       20.34     24.59 o 
  -4  10   6        0.85        5.15     22.12 o 
  -3  10   6       61.95       19.78     24.35 o 
  -2  10   6      153.35      151.51     22.12 o 
  -1  10   6       34.93       66.49     25.36 o 
   0  10   6        4.87       -2.73     21.25 o 
   1  10   6        5.09       11.40     24.34 o 
   2  10   6       24.88       37.37     24.31 o 
   3  10   6      148.95      132.20     24.66 o 
   4  10   6       46.42       26.21     22.02 o 
   5  10   6        0.70        9.44     41.74 o 
   6  10   6        1.05        0.12     18.92 o 
   7  10   6        0.56       23.59     23.81 o 
  -3  11   6        8.57        0.24     20.98 o 
  -2  11   6        5.43      -12.76     22.22 o 
  -1  11   6      112.43      115.85     25.30 o 
   0  11   6       39.85       37.04     22.46 o 
   1  11   6        5.83       19.26     20.72 o 
   2  11   6       24.63       44.71     22.53 o 
 -19   1   7        2.05       24.60     29.88 o 
 -18   1   7        2.65      -31.89     22.15 o 
 -17   1   7        0.89       51.15     35.41 o 
 -16   1   7       24.97       78.33     25.14 o 
 -15   1   7       60.28      102.80     36.37 o 
 -14   1   7       69.55      116.41     29.78 o 
 -13   1   7       22.57       49.71     26.51 o 
 -12   1   7       81.26      131.49     31.14 o 
 -11   1   7      161.24      132.46     26.05 o 
 -10   1   7      418.86      403.19     28.17 o 
  -9   1   7      986.88     1009.68     29.15 o 
  -8   1   7      367.71      298.50     30.80 o 
  -7   1   7      764.16      816.85     31.90 o 
  -6   1   7     1315.65     1167.90     35.40 o 
  -5   1   7     1331.64     1186.61     46.91 o 
  -4   1   7     3330.90     3580.23     44.01 o 
  -3   1   7      139.86       82.63     27.05 o 
  -1   1   7     1692.00     1686.36     34.73 o 
   0   1   7     4541.02     4736.48     43.80 o 
   1   1   7     6326.09     6028.38     71.01 o 
   2   1   7      110.27       77.58     26.38 o 
   3   1   7      132.61      142.94     27.62 o 
   4   1   7     3977.55     4152.38     38.76 o 
   5   1   7     2178.09     2065.62     51.40 o 
   6   1   7      334.54      338.46     25.77 o 
   7   1   7     1059.85      984.92     31.60 o 
   8   1   7       70.97       99.65     28.88 o 
   9   1   7      367.42      337.03     39.29 o 
  10   1   7      292.02      331.41     31.97 o 
  11   1   7      137.67      190.13     30.36 o 
  12   1   7       59.94       52.95     23.05 o 
  13   1   7        4.46       82.21     34.33 o 
  14   1   7        3.84       76.92     26.49 o 
  15   1   7       21.22       71.09     27.08 o 
  16   1   7        1.33       -4.77     39.52 o 
  17   1   7        3.86       38.21     32.28 o 
 -19   2   7        0.12        6.65     30.52 o 
 -18   2   7        0.80       35.58     24.10 o 
 -17   2   7       21.67       33.53     33.50 o 
 -16   2   7       27.34      109.94     29.42 o 
 -15   2   7        4.94       -7.81     29.44 o 
 -14   2   7       59.24      110.38     24.65 o 
 -13   2   7      239.54      242.20     25.49 o 
 -12   2   7      256.24      240.64     26.70 o 
 -11   2   7      472.43      563.35     36.44 o 
 -10   2   7        3.82       -9.15     29.44 o 
  -9   2   7      528.40      555.15     32.58 o 
  -8   2   7     1536.60     1312.77     56.23 o 
  -7   2   7     1248.71     1421.81     32.89 o 
  -6   2   7      908.57      987.44     30.16 o 
  -5   2   7      448.38      385.18     37.13 o 
  -4   2   7      874.07      868.00     30.10 o 
  -3   2   7     4318.85     4381.53     70.23 o 
  -2   2   7     3952.17     4104.17     44.58 o 
  -1   2   7     1843.99     2110.06     43.14 o 
   0   2   7       66.46       69.37     25.06 o 
   1   2   7      813.35      898.32     29.13 o 
   2   2   7     1468.23     1421.87     30.79 o 
   3   2   7     4356.83     4364.69     88.84 o 
   4   2   7      847.09      948.31     25.47 o 
   5   2   7      503.21      468.37     22.17 o 
   6   2   7      272.53      329.66     27.72 o 
   7   2   7     1015.95      880.53     31.09 o 
   8   2   7      975.04      926.81     76.07 o 
   9   2   7      462.67      482.72     35.08 o 
  10   2   7        2.53       29.50     28.75 o 
  11   2   7        4.49       36.55     28.62 o 
  12   2   7       32.85       19.43     25.80 o 
  13   2   7      154.97      185.86     27.04 o 
  14   2   7      150.26      146.12     30.02 o 
  15   2   7        3.59       27.72     37.09 o 
  16   2   7        7.43       19.52     27.14 o 
  17   2   7        2.27       58.20     24.13 o 
 -18   3   7        0.34       51.37     30.24 o 
 -17   3   7        7.97       62.89     27.23 o 
 -16   3   7        3.97       16.46     24.69 o 
 -15   3   7        4.17       36.38     34.19 o 
 -14   3   7        3.23        6.97     26.80 o 
 -13   3   7       17.14       32.95     26.83 o 
 -12   3   7        9.16      -14.15     28.93 o 
 -11   3   7       82.34      105.63     23.45 o 
 -10   3   7      163.69      242.92     23.60 o 
  -9   3   7        2.90       22.24     27.49 o 
  -8   3   7     1506.38     1283.12     29.43 o 
  -7   3   7      421.92      528.85     27.93 o 
  -6   3   7      290.99      277.17     23.06 o 
  -5   3   7     1509.66     1667.55     30.65 o 
  -4   3   7     1856.53     1848.83     29.41 o 
  -3   3   7     3037.72     3080.90     35.45 o 
  -2   3   7     2064.95     2507.34     34.68 o 
  -1   3   7      363.01      345.32     28.98 o 
   0   3   7     6517.76     7100.26     73.55 o 
   1   3   7     1980.78     2024.44     31.85 o 
   2   3   7       87.68       91.40     26.05 o 
   3   3   7     3542.00     3596.83     78.10 o 
   4   3   7      491.87      485.66     22.86 o 
   5   3   7     2574.39     2589.44     51.07 o 
   6   3   7      154.67      161.64     24.21 o 
   7   3   7        3.65       55.10     24.03 o 
   8   3   7      228.44      256.63     24.10 o 
   9   3   7       29.58       32.14     23.68 o 
  10   3   7      128.44      140.90     28.50 o 
  11   3   7        0.88        2.82     28.24 o 
  12   3   7       21.74       23.53     24.20 o 
  13   3   7        9.20        4.03     27.94 o 
  14   3   7       17.27       55.64     33.24 o 
  15   3   7        1.34      -24.08     21.89 o 
  16   3   7        1.25       46.14     27.57 o 
  17   3   7       10.66       48.63     24.91 o 
 -18   4   7       31.94       45.76     30.97 o 
 -17   4   7       99.10      113.56     26.33 o 
 -16   4   7       11.07       48.88     30.35 o 
 -15   4   7        5.78       31.80     24.58 o 
 -14   4   7       59.67       49.12     21.54 o 
 -13   4   7      118.91      192.41     46.98 o 
 -12   4   7      854.42      788.46     32.97 o 
 -11   4   7       75.45       94.85     28.21 o 
 -10   4   7      250.78      271.90     24.31 o 
  -9   4   7      163.18      181.87     31.51 o 
  -8   4   7      603.26      577.97     30.33 o 
  -7   4   7     2221.22     2201.12     51.00 o 
  -6   4   7     1166.74     1067.47     26.67 o 
  -5   4   7      247.64      280.29     25.20 o 
  -4   4   7      655.58      580.42     25.60 o 
  -3   4   7     1996.50     2047.91     25.45 o 
  -2   4   7     3098.99     2969.67     44.05 o 
  -1   4   7     4682.45     4365.58     67.09 o 
   0   4   7      162.18      183.74     21.03 o 
   1   4   7     1441.89     1278.48     24.20 o 
   2   4   7      808.64      722.03     22.70 o 
   3   4   7     2267.41     2209.30     25.64 o 
   4   4   7     3257.69     2965.33     36.70 o 
   5   4   7      339.79      336.14     22.07 o 
   6   4   7      611.02      598.99     39.22 o 
   7   4   7      233.20      272.51     22.69 o 
   8   4   7      577.49      522.13     22.60 o 
   9   4   7     1064.56      930.74     36.35 o 
  10   4   7      328.01      310.86     27.56 o 
  11   4   7       43.00       58.64     23.22 o 
  12   4   7       55.05       68.07     25.07 o 
  13   4   7       99.19      100.21     29.07 o 
  14   4   7      136.69      126.66     47.44 o 
  15   4   7       64.46       83.14     24.35 o 
  16   4   7        0.21      -11.55     28.81 o 
 -17   5   7       18.47       66.51     27.68 o 
 -16   5   7      115.69       94.40     24.93 o 
 -15   5   7       13.33       21.31     26.02 o 
 -14   5   7       26.55       31.11     26.92 o 
 -13   5   7        2.01       17.22     23.42 o 
 -12   5   7      105.25       99.49     21.68 o 
 -11   5   7      341.00      339.98     26.32 o 
 -10   5   7       33.59       44.94     25.49 o 
  -9   5   7       11.93       24.28     23.13 o 
  -8   5   7       59.55      124.14     24.14 o 
  -7   5   7        2.63       -0.71     21.25 o 
  -6   5   7      756.50      728.33     21.87 o 
  -5   5   7      574.71      481.31     22.97 o 
  -4   5   7        2.90       30.13     22.65 o 
  -3   5   7       55.62       80.51     20.95 o 
  -2   5   7      105.87      113.93     22.96 o 
  -1   5   7      409.50      385.26     20.93 o 
   0   5   7      879.71      758.87     22.38 o 
   1   5   7      129.25      168.78     23.92 o 
   2   5   7        1.12       23.68     21.72 o 
   3   5   7      104.89       98.81     21.38 o 
   4   5   7       22.25       21.06     23.49 o 
   5   5   7      332.54      317.85     24.22 o 
   6   5   7       46.24       50.41     23.98 o 
   7   5   7       17.12      -11.29     23.68 o 
   8   5   7      138.68      147.54     19.82 o 
   9   5   7       74.44       38.23     21.46 o 
  10   5   7      125.86      130.42     21.61 o 
  11   5   7       65.93       78.46     26.16 o 
  12   5   7        1.81       11.17     34.72 o 
  13   5   7       13.83       51.60     33.62 o 
  14   5   7        7.47        0.57     26.15 o 
  15   5   7        9.43      -18.60     26.15 o 
  16   5   7       11.37        1.45     34.50 o 
 -16   6   7        3.31       79.68     26.75 o 
 -15   6   7        0.01        6.65     28.85 o 
 -14   6   7      152.25      160.23     28.71 o 
 -13   6   7      193.41      144.68     24.41 o 
 -12   6   7       20.11       -7.44     23.85 o 
 -11   6   7        2.09        9.48     25.65 o 
 -10   6   7       10.67        2.82     22.15 o 
  -9   6   7      358.10      326.18     20.49 o 
  -8   6   7      974.77      883.74     42.44 o 
  -7   6   7       77.92      111.34     22.92 o 
  -6   6   7        5.09       14.54     20.15 o 
  -5   6   7       79.37       69.44     22.78 o 
  -4   6   7      202.24      166.98     23.13 o 
  -3   6   7      906.31      911.65     25.83 o 
  -2   6   7      132.78      145.76     20.25 o 
  -1   6   7      189.87      214.27     25.33 o 
   0   6   7      275.98      289.87     24.25 o 
   1   6   7      113.44      112.97     19.37 o 
   2   6   7      512.23      517.12     31.82 o 
   3   6   7     1232.31     1245.63     34.10 o 
   4   6   7        5.30       34.15     23.00 o 
   5   6   7      155.97      179.28     25.69 o 
   6   6   7      271.30      296.67     23.65 o 
   7   6   7      279.38      305.16     27.36 o 
   8   6   7      258.77      274.01     22.26 o 
   9   6   7        6.24       24.64     24.81 o 
  10   6   7       60.02       56.93     29.21 o 
  11   6   7       45.80       23.62     20.85 o 
  12   6   7        8.87       30.82     27.09 o 
  13   6   7       19.45       33.31     28.01 o 
  14   6   7        3.39        8.20     44.27 o 
  15   6   7        1.42       20.80     34.86 o 
 -15   7   7       32.67       48.06     26.89 o 
 -14   7   7       12.75       44.10     28.61 o 
 -13   7   7       14.83       12.21     27.34 o 
 -12   7   7       13.85      -12.06     23.20 o 
 -11   7   7        3.26       53.61     25.60 o 
 -10   7   7      168.79      215.91     25.51 o 
  -9   7   7      189.23      210.99     24.22 o 
  -8   7   7        0.79       -8.99     26.13 o 
  -7   7   7        1.30      -12.46     21.50 o 
  -6   7   7       19.05       22.56     25.75 o 
  -5   7   7      557.70      603.60     25.68 o 
  -4   7   7      870.91      917.24     34.60 o 
  -3   7   7      591.62      563.02     26.37 o 
  -2   7   7        8.45        7.62     23.10 o 
  -1   7   7      245.49      222.80     22.05 o 
   0   7   7      819.93      798.64     29.00 o 
   1   7   7     2496.20     2417.45     27.81 o 
   2   7   7     1026.48     1005.33     30.15 o 
   3   7   7       13.71        9.83     23.69 o 
   4   7   7      505.99      476.70     21.80 o 
   5   7   7      656.34      672.73     29.05 o 
   6   7   7      969.11      880.17     33.50 o 
   7   7   7      362.87      323.68     35.38 o 
   8   7   7       77.73       56.21     21.31 o 
   9   7   7      167.37      171.75     22.52 o 
  10   7   7       33.37       14.85     25.38 o 
  11   7   7       76.57      118.84     24.13 o 
  12   7   7       39.96       21.03     24.45 o 
  13   7   7        3.24      -34.28     28.69 o 
 -13   8   7        7.35      -13.05     22.54 o 
 -12   8   7        5.62       -3.26     26.56 o 
 -11   8   7        0.00       17.82     25.70 o 
 -10   8   7        0.65       40.91     23.23 o 
  -9   8   7       22.13       51.41     24.82 o 
  -8   8   7        1.49       43.22     25.15 o 
  -7   8   7        4.45        2.17     21.20 o 
  -6   8   7       25.70       69.91     22.84 o 
  -5   8   7        0.09        3.88     20.76 o 
  -4   8   7        9.90       46.47     19.81 o 
  -3   8   7        3.84       37.65     25.43 o 
  -2   8   7        0.09       18.90     20.67 o 
  -1   8   7       14.84       52.00     18.30 o 
   0   8   7       11.44        7.86     17.81 o 
   1   8   7       33.63       54.29     23.49 o 
   2   8   7       50.91       28.12     19.83 o 
   3   8   7       11.19       13.74     21.06 o 
   4   8   7        3.51        1.58     20.52 o 
   5   8   7        1.18       47.19     27.14 o 
   6   8   7        9.81       28.33     27.99 o 
   7   8   7       42.04       74.06     21.40 o 
   8   8   7        2.71        5.62     24.59 o 
   9   8   7       21.18       40.64     25.08 o 
  10   8   7       27.38       10.64     23.88 o 
  11   8   7        0.22       67.75     27.09 o 
  12   8   7        0.91       37.24     23.42 o 
 -11   9   7        0.83       25.76     27.03 o 
 -10   9   7       23.46       70.73     30.38 o 
  -9   9   7       15.99       45.09     22.47 o 
  -8   9   7       17.79       23.20     25.01 o 
  -7   9   7       14.80        2.63     19.97 o 
  -6   9   7        9.48        0.66     23.60 o 
  -5   9   7      149.14      199.25     29.17 o 
  -4   9   7      317.07      317.59     24.24 o 
  -3   9   7       97.26      123.96     23.75 o 
  -2   9   7        0.25       21.53     18.76 o 
  -1   9   7       92.29      135.37     23.82 o 
   0   9   7      279.91      263.24     19.60 o 
   1   9   7      279.28      302.63     23.80 o 
   2   9   7       56.90       70.96     23.60 o 
   3   9   7        1.66       20.04     23.11 o 
   4   9   7       44.11       44.15     23.87 o 
   5   9   7      136.70      142.17     28.93 o 
   6   9   7      116.78      156.72     27.51 o 
   7   9   7       29.75       54.13     24.96 o 
   8   9   7        0.17       34.60     22.57 o 
   9   9   7       17.34       33.80     33.19 o 
  10   9   7       47.18       31.10     27.92 o 
  -8  10   7       16.60       73.24     23.18 o 
  -7  10   7        3.07       -0.42     22.28 o 
  -6  10   7       15.68       60.89     26.08 o 
  -5  10   7        9.56       33.34     20.19 o 
  -4  10   7       11.34        8.99     26.61 o 
  -3  10   7       85.56       55.93     24.62 o 
  -2  10   7       94.90      111.14     22.21 o 
  -1  10   7       16.30       19.59     19.87 o 
   0  10   7       13.21       68.05     22.66 o 
   1  10   7        6.13      -13.25     23.96 o 
   2  10   7      130.19      157.44     25.08 o 
   3  10   7       76.21      104.61     24.92 o 
   4  10   7        5.73       32.57     39.38 o 
   5  10   7        4.79       21.93     22.56 o 
   6  10   7        0.17      -13.12     23.17 o 
   7  10   7       13.23       42.72     23.18 o 
  -2  11   7        1.08       -0.01     37.32 o 
  -1  11   7        0.24       34.53     29.72 o 
   0  11   7        0.12       28.42     30.16 o 
 -19   0   8        0.44       76.89     40.78 o 
 -18   0   8       34.10       24.10     40.69 o 
 -17   0   8       20.45       22.10     33.40 o 
 -16   0   8        7.77       30.68     41.29 o 
 -15   0   8       73.28       81.57     34.98 o 
 -14   0   8       55.61       85.32     42.33 o 
 -13   0   8      560.51      492.08     43.06 o 
 -12   0   8      834.51      810.35     38.66 o 
 -11   0   8       67.14      169.52     42.62 o 
 -10   0   8      781.07      673.33     45.13 o 
  -9   0   8        2.51       -9.18     50.17 o 
  -8   0   8     4249.48     4066.67     54.92 o 
  -7   0   8     1788.40     1864.35     54.61 o 
  -6   0   8     3467.63     3504.52     51.61 o 
  -5   0   8     1819.66     1584.70     88.37 o 
  -4   0   8      810.96      887.67     39.83 o 
  -3   0   8     1210.16      950.38     41.07 o 
  -2   0   8     8746.03     8595.79     76.17 o 
  -1   0   8    10099.37    10822.92    207.43 o 
   0   0   8       15.12       37.30     31.43 o 
   1   0   8     1203.24     1203.05     38.40 o 
   2   0   8     1625.34     1886.43     42.06 o 
   3   0   8     9508.46     8782.14    213.70 o 
   4   0   8     6396.69     6223.35     83.35 o 
   5   0   8     1953.53     1824.00    110.61 o 
   6   0   8      887.94      917.56     43.42 o 
   7   0   8       34.03      103.25     40.32 o 
   8   0   8     1152.72     1185.75     92.29 o 
   9   0   8     2594.07     2551.10    164.69 o 
  10   0   8      182.39      123.81     90.86 o 
  11   0   8        8.95      -22.79     34.90 o 
  12   0   8      154.36      130.99     41.46 o 
  13   0   8       54.67      125.32     79.12 o 
  14   0   8      496.55      610.17     36.59 o 
  15   0   8        1.36       70.08     45.81 o 
  16   0   8        3.29       15.60     54.84 o 
  17   0   8       21.73       23.99     30.25 o 
 -19   1   8       14.34       17.85     30.99 o 
 -18   1   8        0.12      -36.95     32.33 o 
 -17   1   8       74.16       65.36     26.07 o 
 -16   1   8        8.70       -2.38     26.91 o 
 -15   1   8        5.20       12.60     25.71 o 
 -14   1   8      227.08      229.11     24.98 o 
 -13   1   8        0.38       20.07     26.63 o 
 -12   1   8      296.67      348.37     30.40 o 
 -11   1   8      147.35      144.96     29.70 o 
 -10   1   8      135.80      122.61     37.58 o 
  -9   1   8      882.24      967.28     32.39 o 
  -8   1   8      273.21      250.43     29.84 o 
  -7   1   8     1008.51     1085.91     31.18 o 
  -6   1   8     3183.91     2871.59     42.70 o 
  -5   1   8      340.30      364.83     28.58 o 
  -4   1   8      334.59      444.80     28.53 o 
  -3   1   8      304.64      288.23     26.24 o 
  -2   1   8      268.35      388.68     27.38 o 
  -1   1   8     2823.67     3001.51     38.32 o 
   0   1   8      818.38      665.94     26.93 o 
   1   1   8       57.55       98.93     24.69 o 
   2   1   8     3048.76     3116.73     40.38 o 
   3   1   8      406.17      421.58     23.13 o 
   4   1   8     2244.13     2227.54     50.08 o 
   5   1   8      575.79      608.73     28.06 o 
   6   1   8        7.59        4.81     33.23 o 
   7   1   8     2206.45     2121.63     77.69 o 
   8   1   8      358.72      297.52     24.58 o 
   9   1   8      629.80      589.65     32.96 o 
  10   1   8      333.33      360.24     25.68 o 
  11   1   8        6.48       14.48     26.82 o 
  12   1   8      150.56      184.39     30.56 o 
  13   1   8       45.92        4.78     29.78 o 
  14   1   8       53.53       48.23     27.77 o 
  15   1   8       12.57       13.54     24.38 o 
  16   1   8        0.21       24.99     24.35 o 
  17   1   8        0.40       25.92     24.89 o 
 -18   2   8        0.68        7.08     29.83 o 
 -17   2   8       64.74      108.39     29.57 o 
 -16   2   8       86.38       86.96     26.51 o 
 -15   2   8        0.01       39.27     26.42 o 
 -14   2   8      112.81      129.35     24.12 o 
 -13   2   8       54.63       81.49     26.17 o 
 -12   2   8      379.68      412.15     35.90 o 
 -11   2   8      612.17      550.17     36.71 o 
 -10   2   8        0.43      -27.60     36.08 o 
  -9   2   8      867.04      764.76     30.97 o 
  -8   2   8      401.90      412.27     29.42 o 
  -7   2   8      231.21      268.86     27.75 o 
  -6   2   8     3197.73     3037.12     41.08 o 
  -5   2   8      126.51      125.47     27.31 o 
  -4   2   8     2250.04     2184.94     31.03 o 
  -3   2   8     1449.35     1675.80     33.46 o 
  -2   2   8      118.69      125.60     30.22 o 
  -1   2   8     5464.66     4650.79     46.07 o 
   0   2   8       10.34       19.45     29.96 o 
   1   2   8     1868.03     1738.84     35.69 o 
   2   2   8      346.97      371.02     26.77 o 
   3   2   8      601.79      548.67     28.60 o 
   4   2   8      294.37      312.72     39.92 o 
   5   2   8      731.86      635.04     24.49 o 
   6   2   8       20.28       -3.79     26.55 o 
   7   2   8      322.13      369.37     24.56 o 
   8   2   8        5.57       -8.06     28.04 o 
   9   2   8      170.21      134.81     25.04 o 
  10   2   8      758.17      683.05     39.79 o 
  11   2   8       39.38       80.35     28.83 o 
  12   2   8        1.57       15.11     24.08 o 
  13   2   8       59.32       67.32     29.24 o 
  14   2   8      104.16      100.86     27.11 o 
  15   2   8       68.72       68.39     25.45 o 
  16   2   8       81.39       68.36     30.30 o 
  17   2   8        2.63       12.57     27.85 o 
 -18   3   8        5.63       16.78     27.81 o 
 -17   3   8        6.70        9.61     24.28 o 
 -16   3   8       70.13       86.76     30.18 o 
 -15   3   8      162.34      174.97     27.26 o 
 -14   3   8       39.46       98.51     28.88 o 
 -13   3   8        8.93       33.58     23.81 o 
 -12   3   8       31.28       96.38     29.01 o 
 -11   3   8      284.58      249.61     27.12 o 
 -10   3   8      654.48      613.25     26.76 o 
  -9   3   8      560.09      605.13     26.30 o 
  -8   3   8      240.10      235.77     24.93 o 
  -7   3   8       33.20       65.56     26.00 o 
  -6   3   8      361.51      336.13     24.29 o 
  -5   3   8     2334.23     2179.89     44.71 o 
  -4   3   8     3058.95     2741.54     31.84 o 
  -3   3   8      950.76      869.82     30.87 o 
  -2   3   8      140.68      224.09     31.67 o 
  -1   3   8      198.66      202.17     31.13 o 
   0   3   8     2186.37     2210.72     38.89 o 
   1   3   8    10031.80     9403.78    175.27 o 
   2   3   8      774.38      764.74     27.99 o 
   3   3   8        2.33       31.06     32.00 o 
   4   3   8        8.56        3.10     24.90 o 
   5   3   8     1871.80     1661.65     41.61 o 
   6   3   8     1439.02     1250.17     34.05 o 
   7   3   8      346.25      385.23     27.01 o 
   8   3   8      156.09      186.03     24.10 o 
   9   3   8        1.38        5.90     23.70 o 
  10   3   8      132.31      148.50     24.64 o 
  11   3   8      228.11      193.36     24.90 o 
  12   3   8      114.10      116.75     25.88 o 
  13   3   8        3.71       29.07     28.94 o 
  14   3   8        0.05       17.25     26.44 o 
  15   3   8        3.00      -15.30     30.23 o 
  16   3   8        8.25      100.18     29.95 o 
 -17   4   8        0.83       37.57     30.55 o 
 -16   4   8        9.66       -3.64     32.22 o 
 -15   4   8        7.56      -27.89     29.67 o 
 -14   4   8        0.63       11.95     25.86 o 
 -13   4   8        0.13       26.62     25.18 o 
 -12   4   8       37.50       79.35     27.69 o 
 -11   4   8        0.00       19.67     34.22 o 
 -10   4   8       35.58       33.89     26.35 o 
  -9   4   8        1.21       25.39     31.12 o 
  -8   4   8      199.50      248.48     26.27 o 
  -7   4   8        3.12        3.69     22.61 o 
  -6   4   8        0.35        6.56     25.96 o 
  -5   4   8       72.53       84.23     25.21 o 
  -4   4   8      251.68      266.47     22.02 o 
  -3   4   8        0.28        0.23     24.40 o 
  -2   4   8      263.59      253.05     25.95 o 
  -1   4   8      357.99      395.79     24.36 o 
   0   4   8      235.64      312.76     25.79 o 
   1   4   8       61.33       44.21     21.14 o 
   2   4   8        0.48       24.46     18.75 o 
   3   4   8      556.48      497.01     27.30 o 
   4   4   8      758.12      777.85     33.18 o 
   5   4   8        0.28        6.13     25.97 o 
   6   4   8       44.21       79.18     22.89 o 
   7   4   8      169.90      172.74     21.85 o 
   8   4   8      271.55      238.15     38.90 o 
   9   4   8      122.56      125.80     42.39 o 
  10   4   8       17.69       62.94     24.96 o 
  11   4   8       22.90       45.06     27.16 o 
  12   4   8       32.98       -4.64     24.68 o 
  13   4   8       85.18      111.90     28.47 o 
  14   4   8       14.28       43.73     32.91 o 
  15   4   8        3.33       52.60     49.34 o 
  16   4   8        7.70       59.54     27.53 o 
 -17   5   8        0.65       14.46     30.58 o 
 -16   5   8        5.71       -5.91     29.15 o 
 -15   5   8       11.43       37.45     28.60 o 
 -14   5   8        1.69       51.44     25.04 o 
 -13   5   8        6.98      -35.75     27.51 o 
 -12   5   8       58.85       16.23     21.97 o 
 -11   5   8        2.47       51.68     26.03 o 
 -10   5   8      464.38      439.50     37.19 o 
  -9   5   8      134.42      146.02     23.56 o 
  -8   5   8      441.56      348.21     25.89 o 
  -7   5   8      262.61      284.29     24.34 o 
  -6   5   8      103.70      111.10     24.98 o 
  -5   5   8     1574.02     1737.57     29.22 o 
  -4   5   8     1367.68     1331.25     34.07 o 
  -3   5   8      598.17      619.68     25.40 o 
  -2   5   8      239.71      263.25     21.96 o 
  -1   5   8      378.25      377.40     24.46 o 
   0   5   8     1587.81     1522.00     24.92 o 
   1   5   8     1750.70     1686.46     25.56 o 
   2   5   8      371.91      348.35     24.61 o 
   3   5   8      106.78      134.06     21.03 o 
   4   5   8      164.12      124.04     28.49 o 
   5   5   8      665.61      765.93     30.56 o 
   6   5   8     1160.25     1104.14     26.40 o 
   7   5   8      254.66      189.54     21.72 o 
   8   5   8        3.49       -4.32     25.05 o 
   9   5   8       34.62       40.97     23.39 o 
  10   5   8      243.80      271.82     23.19 o 
  11   5   8      182.11      222.31     23.14 o 
  12   5   8       75.67      132.03     27.34 o 
  13   5   8        1.39       31.09     32.67 o 
  14   5   8        5.71       40.93     33.09 o 
  15   5   8       19.16        3.23     26.73 o 
 -16   6   8        1.66       13.04     24.12 o 
 -15   6   8        0.09       15.24     29.02 o 
 -14   6   8        2.63       24.13     28.03 o 
 -13   6   8        1.18       55.80     27.13 o 
 -12   6   8      128.36      129.24     27.00 o 
 -11   6   8      120.03      122.05     24.52 o 
 -10   6   8        5.32        6.70     24.97 o 
  -9   6   8       10.43       -6.28     25.66 o 
  -8   6   8      190.91      187.09     22.27 o 
  -7   6   8      597.36      595.03     28.67 o 
  -6   6   8      443.14      436.46     23.94 o 
  -5   6   8        4.35       31.28     20.07 o 
  -4   6   8       53.99       55.71     19.02 o 
  -3   6   8     1122.32      962.45     22.62 o 
  -2   6   8      638.41      670.50     27.59 o 
  -1   6   8       99.09      129.85     23.27 o 
   0   6   8      154.06      116.36     19.49 o 
   1   6   8       49.54       40.57     22.01 o 
   2   6   8      575.42      516.78     31.22 o 
   3   6   8       92.55      110.10     19.73 o 
   4   6   8       99.54       76.08     20.41 o 
   5   6   8      412.07      442.37     24.86 o 
   6   6   8       10.14        1.55     24.45 o 
   7   6   8      187.76      201.33     19.20 o 
   8   6   8       90.49       78.74     21.55 o 
   9   6   8       23.40       31.13     41.21 o 
  10   6   8      190.33      174.43     26.56 o 
  11   6   8        7.28        0.19     23.06 o 
  12   6   8       52.34       47.19     20.96 o 
  13   6   8       28.72       10.53     27.28 o 
  14   6   8        8.52        6.59     26.00 o 
 -14   7   8        8.94       -6.55     28.46 o 
 -13   7   8        0.05       13.76     25.18 o 
 -12   7   8       10.11       36.01     23.88 o 
 -11   7   8        6.98       63.59     22.60 o 
 -10   7   8        2.96       52.96     24.18 o 
  -9   7   8       55.28       79.70     22.32 o 
  -8   7   8       13.90       -7.99     20.87 o 
  -7   7   8        0.11       20.61     20.66 o 
  -6   7   8       14.17       53.09     20.46 o 
  -5   7   8        1.18       -1.56     23.84 o 
  -4   7   8      166.88      173.97     23.67 o 
  -3   7   8      319.18      324.15     20.18 o 
  -2   7   8       45.55       56.21     20.01 o 
  -1   7   8       35.06       48.20     19.87 o 
   0   7   8       42.86       41.75     22.30 o 
   1   7   8       85.86       88.94     23.38 o 
   2   7   8      301.45      283.07     23.65 o 
   3   7   8      111.88       89.71     19.03 o 
   4   7   8       32.37       47.43     23.29 o 
   5   7   8       70.20      111.03     27.71 o 
   6   7   8       15.56       10.99     23.18 o 
   7   7   8       54.12       36.91     21.12 o 
   8   7   8       25.52       41.96     24.82 o 
   9   7   8        0.07       11.48     22.31 o 
  10   7   8       26.22       42.85     41.82 o 
  11   7   8        0.38       34.65     26.43 o 
  12   7   8        0.16       15.69     23.89 o 
  13   7   8       20.31       43.53     28.76 o 
 -13   8   8       66.22       28.40     29.15 o 
 -12   8   8       58.01       69.60     27.76 o 
 -11   8   8       35.49       22.15     25.78 o 
 -10   8   8       33.21       62.39     23.01 o 
  -9   8   8        5.15       21.63     24.80 o 
  -8   8   8      400.08      385.67     22.77 o 
  -7   8   8      580.62      599.58     23.30 o 
  -6   8   8       93.01       97.98     23.42 o 
  -5   8   8        8.36       31.42     22.52 o 
  -4   8   8       10.06       16.53     24.58 o 
  -3   8   8      656.04      650.26     24.08 o 
  -2   8   8      982.64     1039.96     25.03 o 
  -1   8   8      137.00      115.10     19.95 o 
   0   8   8        3.44        2.31     18.37 o 
   1   8   8        3.03        2.93     22.66 o 
   2   8   8      177.10      164.13     24.21 o 
   3   8   8      705.61      658.91     24.34 o 
   4   8   8       83.82       65.59     24.54 o 
   5   8   8        5.61       60.35     30.00 o 
   6   8   8       20.76       -7.20     19.45 o 
   7   8   8        1.68      -28.65     24.13 o 
   8   8   8      120.05      182.52     25.23 o 
   9   8   8       61.17       78.75     23.82 o 
  10   8   8       17.49       67.75     26.50 o 
  11   8   8       14.45       20.82     25.59 o 
 -11   9   8        3.99       -2.03     22.79 o 
 -10   9   8        5.67       33.94     26.03 o 
  -9   9   8       40.57       24.13     25.74 o 
  -8   9   8       81.30       64.78     22.22 o 
  -7   9   8        0.39      -12.16     24.23 o 
  -6   9   8       13.30       36.78     20.90 o 
  -5   9   8        2.92       -3.29     23.46 o 
  -4   9   8       56.45       70.96     23.51 o 
  -3   9   8      160.20      145.37     24.49 o 
  -2   9   8        2.96      -10.01     22.71 o 
  -1   9   8      125.36      134.36     24.44 o 
   0   9   8        4.64       -3.08     25.20 o 
   1   9   8       12.29       -5.29     23.39 o 
   2   9   8       66.32      114.37     23.98 o 
   3   9   8        5.39       17.58     23.91 o 
   4   9   8       46.59       57.61     28.16 o 
   5   9   8        5.09       72.09     29.15 o 
   6   9   8        0.91       18.34     22.01 o 
   7   9   8       11.36       44.62     22.54 o 
   8   9   8        5.05       15.42     21.31 o 
   9   9   8        6.70       57.34     23.57 o 
  -7  10   8        5.23       35.17     24.11 o 
  -6  10   8       50.48       53.49     26.27 o 
  -5  10   8       34.39       37.92     24.02 o 
  -4  10   8        2.92       39.22     24.45 o 
  -3  10   8        7.96       22.86     21.77 o 
  -2  10   8        3.85       65.62     24.20 o 
  -1  10   8       77.53      129.30     41.68 o 
   0  10   8      107.50      125.48     25.81 o 
   1  10   8        1.14      -17.21     22.77 o 
   2  10   8       28.10       44.40     25.33 o 
   3  10   8        2.35        8.73     22.64 o 
   4  10   8       37.71       48.52     22.37 o 
   5  10   8       61.01       73.83     25.90 o 
   6  10   8        3.16       35.79     26.11 o 
 -18   1   9       12.84       43.74     26.54 o 
 -17   1   9       16.74       23.92     24.47 o 
 -16   1   9       48.19      105.94     29.85 o 
 -15   1   9       89.37       76.08     29.85 o 
 -14   1   9      310.70      299.19     30.09 o 
 -13   1   9       67.05       87.30     29.60 o 
 -12   1   9       16.09       22.46     30.05 o 
 -11   1   9       21.59       44.28     29.15 o 
 -10   1   9      653.40      664.99     30.03 o 
  -9   1   9     1093.62     1152.22     42.39 o 
  -8   1   9      997.09      858.76     30.07 o 
  -7   1   9      507.60      432.03     28.24 o 
  -6   1   9      106.14       84.15     27.93 o 
  -5   1   9      915.52      868.38     28.50 o 
  -4   1   9     1934.45     2027.53     32.98 o 
  -3   1   9     4098.04     3943.89     41.22 o 
  -2   1   9     4197.67     4455.43     42.15 o 
  -1   1   9       23.50       69.52     25.39 o 
   0   1   9      788.03      817.20     27.83 o 
   1   1   9     4166.75     3949.90     75.72 o 
   2   1   9     5455.22     5973.19     48.61 o 
   3   1   9     1823.82     1830.02     30.95 o 
   4   1   9       15.72       35.24     24.80 o 
   5   1   9      838.72      763.30     27.67 o 
   6   1   9     1235.87     1394.57     32.01 o 
   7   1   9     1662.03     1595.28     60.86 o 
   8   1   9      768.74      742.21     43.05 o 
   9   1   9       10.44       49.06     25.69 o 
  10   1   9      263.50      300.71     27.28 o 
  11   1   9      172.60      187.20     26.66 o 
  12   1   9      356.05      337.37     30.86 o 
  13   1   9        8.84        0.39     24.61 o 
  14   1   9       12.36        8.23     30.74 o 
  15   1   9        0.12       12.96     30.38 o 
  16   1   9       44.47      -15.33     30.59 o 
  17   1   9       14.73       10.16     23.40 o 
 -18   2   9       13.61       -3.02     30.33 o 
 -17   2   9        0.43       38.74     29.59 o 
 -16   2   9        6.93       35.15     24.08 o 
 -15   2   9        1.14      -13.52     25.65 o 
 -14   2   9        6.61       10.30     29.38 o 
 -13   2   9       12.92       17.36     28.63 o 
 -12   2   9       98.10      104.57     29.20 o 
 -11   2   9       12.34       43.62     28.75 o 
 -10   2   9        1.32        6.94     28.80 o 
  -9   2   9       37.32       42.36     28.19 o 
  -8   2   9        5.83       12.74     27.62 o 
  -7   2   9      363.32      336.28     28.33 o 
  -6   2   9     1142.34     1114.50     31.99 o 
  -5   2   9      250.54      233.59     27.98 o 
  -4   2   9       28.91       17.93     23.43 o 
  -3   2   9        6.35       24.15     30.78 o 
  -2   2   9     2583.45     2394.76     39.11 o 
  -1   2   9     3398.12     3407.24     42.45 o 
   0   2   9      147.71      148.40     30.75 o 
   1   2   9      278.37      324.50     27.16 o 
   2   2   9      138.52      135.80     26.40 o 
   3   2   9     1404.78     1283.89     28.92 o 
   4   2   9     3807.42     3708.55     40.73 o 
   5   2   9       40.14       42.23     22.48 o 
   6   2   9       29.51       37.69     26.26 o 
   7   2   9        6.53       24.43     27.06 o 
   8   2   9      358.23      359.89     31.69 o 
   9   2   9      349.55      422.48     28.59 o 
  10   2   9       36.71       28.79     30.54 o 
  11   2   9       17.29       38.04     22.64 o 
  12   2   9        1.41       -4.64     29.32 o 
  13   2   9        0.83       -1.12     31.29 o 
  14   2   9       30.78       82.29     34.93 o 
  15   2   9       31.47        2.89     30.53 o 
  16   2   9       12.80       52.84     30.17 o 
 -18   3   9       13.54       45.25     23.23 o 
 -17   3   9        0.44       19.76     27.07 o 
 -16   3   9        0.50      -18.17     42.14 o 
 -15   3   9       32.33       80.19     34.45 o 
 -14   3   9        0.69       58.11     25.49 o 
 -13   3   9       82.64       85.27     32.61 o 
 -12   3   9        5.67        6.42     27.53 o 
 -11   3   9       77.04       95.86     24.64 o 
 -10   3   9      302.40      326.86     25.02 o 
  -9   3   9       12.55       23.84     23.99 o 
  -8   3   9      285.63      323.60     22.49 o 
  -7   3   9       24.98       12.68     27.42 o 
  -6   3   9      167.12      186.20     26.22 o 
  -5   3   9       53.76       69.91     20.76 o 
  -4   3   9      684.03      564.37     29.42 o 
  -3   3   9       46.48       13.60     31.73 o 
  -2   3   9       52.36       49.21     30.83 o 
  -1   3   9      331.13      429.91     26.57 o 
   0   3   9       29.66       68.04     24.96 o 
   1   3   9     4739.52     4369.51     73.63 o 
   2   3   9      392.50      427.86     21.07 o 
   3   3   9      210.51      268.98     32.42 o 
   4   3   9      232.02      236.15     22.66 o 
   5   3   9      149.66      164.73     25.69 o 
   6   3   9     1921.79     1917.68     40.04 o 
   7   3   9      958.75      879.38     23.72 o 
   8   3   9      112.34      154.76     23.51 o 
   9   3   9        1.86       19.20     22.28 o 
  10   3   9       60.72       79.54     25.02 o 
  11   3   9      173.18      178.40     26.82 o 
  12   3   9      300.94      286.55     26.35 o 
  13   3   9       44.27      126.68     23.65 o 
  14   3   9        0.15       50.41     35.38 o 
  15   3   9       16.82       39.12     30.43 o 
  16   3   9       10.82       58.92     31.21 o 
 -17   4   9       12.12       26.98     34.10 o 
 -16   4   9       76.52       91.91     28.30 o 
 -15   4   9       63.74       79.08     29.82 o 
 -14   4   9       51.62       68.51     28.81 o 
 -13   4   9      143.71      177.73     28.19 o 
 -12   4   9      307.40      306.93     29.81 o 
 -11   4   9      540.12      561.50     52.12 o 
 -10   4   9      319.08      264.88     31.55 o 
  -9   4   9      161.47      166.87     30.59 o 
  -8   4   9     1680.99     1521.64     71.65 o 
  -7   4   9      485.66      499.37     25.21 o 
  -6   4   9     1312.09     1257.81     30.03 o 
  -5   4   9     1175.42     1094.33     25.53 o 
  -4   4   9        0.22       10.57     25.29 o 
  -3   4   9     2223.98     2171.10     30.04 o 
  -2   4   9     1408.68     1410.55     32.24 o 
  -1   4   9      731.07      648.14     29.37 o 
   0   4   9     2084.61     2023.97     31.52 o 
   1   4   9      806.88      820.21     27.81 o 
   2   4   9     1292.99     1212.64     28.57 o 
   3   4   9     1255.34     1194.25     24.98 o 
   4   4   9      193.81      182.85     21.71 o 
   5   4   9     1738.60     1694.38     64.41 o 
   6   4   9      244.90      261.98     22.35 o 
   7   4   9      142.65      166.86     25.48 o 
   8   4   9      341.14      344.43     26.04 o 
   9   4   9       28.19       72.24     25.73 o 
  10   4   9      112.82      100.92     27.08 o 
  11   4   9      106.36       99.67     24.12 o 
  12   4   9        2.10       -5.61     23.01 o 
  13   4   9       20.62       44.55     30.65 o 
  14   4   9       10.65      -12.89     50.92 o 
  15   4   9        0.89       14.17     33.24 o 
 -16   5   9        0.50       51.86     29.44 o 
 -15   5   9       29.82       64.92     28.52 o 
 -14   5   9       48.03       44.75     35.70 o 
 -13   5   9        5.81       15.88     24.83 o 
 -12   5   9        5.93       44.61     23.52 o 
 -11   5   9        0.27       27.46     26.52 o 
 -10   5   9      138.69      185.48     28.38 o 
  -9   5   9      290.92      275.97     31.84 o 
  -8   5   9        4.50       37.79     22.84 o 
  -7   5   9      139.37      123.28     22.34 o 
  -6   5   9       47.05       60.57     25.00 o 
  -5   5   9       66.82       61.23     25.14 o 
  -4   5   9      712.50      674.53     27.38 o 
  -3   5   9       58.05       63.93     25.33 o 
  -2   5   9      124.60       95.95     21.88 o 
  -1   5   9       32.77       45.44     27.87 o 
   0   5   9       67.29       81.76     25.71 o 
   1   5   9     1553.67     1583.61     28.88 o 
   2   5   9      839.80      753.21     21.77 o 
   3   5   9      446.59      391.43     23.11 o 
   4   5   9      412.20      476.55     30.86 o 
   5   5   9        8.03       18.01     22.06 o 
   6   5   9      773.32      680.89     20.85 o 
   7   5   9      198.43      264.90     23.13 o 
   8   5   9      184.04      147.31     25.16 o 
   9   5   9       71.88       96.27     25.77 o 
  10   5   9       18.12       23.71     22.44 o 
  11   5   9       15.47      -14.91     26.50 o 
  12   5   9       12.17        9.07     32.91 o 
  13   5   9        4.36       20.96     24.90 o 
  14   5   9       13.37       30.12     24.03 o 
  15   5   9        3.72       -0.37     24.70 o 
 -15   6   9        5.01      -22.61     23.63 o 
 -14   6   9        9.97       28.79     23.45 o 
 -13   6   9       27.72       74.29     27.23 o 
 -12   6   9      244.29      232.21     29.02 o 
 -11   6   9       66.73       85.60     26.27 o 
 -10   6   9       28.82       17.00     33.05 o 
  -9   6   9        0.16       16.70     25.48 o 
  -8   6   9      208.03      209.21     26.20 o 
  -7   6   9      706.26      788.05     27.65 o 
  -6   6   9      533.14      443.96     26.39 o 
  -5   6   9        7.13       38.41     24.56 o 
  -4   6   9      127.35       86.55     24.57 o 
  -3   6   9      168.16      152.03     19.06 o 
  -2   6   9      582.58      571.76     25.01 o 
  -1   6   9      671.60      662.76     25.93 o 
   0   6   9        7.10       36.59     20.45 o 
   1   6   9       65.75       79.97     21.26 o 
   2   6   9       10.08       19.32     23.19 o 
   3   6   9      154.47      174.76     21.25 o 
   4   6   9      269.25      264.35     21.55 o 
   5   6   9      163.38      140.06     22.12 o 
   6   6   9        3.19        6.35     24.44 o 
   7   6   9       13.24       45.09     24.68 o 
   8   6   9        1.27        7.91     25.03 o 
   9   6   9      296.44      280.70     22.41 o 
  10   6   9      135.51       80.16     31.86 o 
  11   6   9        1.18       39.36     22.96 o 
  12   6   9        0.91      -22.82     24.86 o 
  13   6   9        0.20       55.97     24.88 o 
  14   6   9       26.82       28.81     29.74 o 
 -14   7   9        1.99       -1.45     25.71 o 
 -13   7   9       35.52       52.87     27.71 o 
 -12   7   9        0.02      -33.56     24.29 o 
 -11   7   9       95.01       94.67     26.12 o 
 -10   7   9       64.54       75.83     25.85 o 
  -9   7   9       37.05       46.74     22.60 o 
  -8   7   9      207.27      227.40     24.73 o 
  -7   7   9       28.09       40.06     25.90 o 
  -6   7   9      103.97      105.68     21.65 o 
  -5   7   9      312.72      329.30     25.44 o 
  -4   7   9      258.26      250.60     25.93 o 
  -3   7   9      298.46      258.01     20.98 o 
  -2   7   9      373.89      442.29     24.44 o 
  -1   7   9       57.30       58.12     24.65 o 
   0   7   9      535.97      468.48     24.49 o 
   1   7   9      272.82      269.51     24.37 o 
   2   7   9      354.30      358.53     21.17 o 
   3   7   9      492.80      531.78     22.30 o 
   4   7   9        0.92      -35.27     21.19 o 
   5   7   9      333.54      363.03     19.37 o 
   6   7   9      308.54      291.76     29.17 o 
   7   7   9      135.69      141.68     22.02 o 
   8   7   9      134.92      158.18     33.78 o 
   9   7   9        3.15       70.73     25.87 o 
  10   7   9      191.82      174.99     26.77 o 
  11   7   9       76.41      108.40     24.23 o 
  12   7   9        1.19      -19.79     24.11 o 
 -12   8   9       14.67        8.25     27.65 o 
 -11   8   9        3.59        3.74     21.56 o 
 -10   8   9       13.50       39.73     22.79 o 
  -9   8   9        0.99       22.02     20.49 o 
  -8   8   9        0.40       29.30     25.68 o 
  -7   8   9       46.08       48.65     22.42 o 
  -6   8   9        4.52        9.60     27.28 o 
  -5   8   9       13.56       47.68     20.85 o 
  -4   8   9        2.82       24.19     23.95 o 
  -3   8   9       46.11       48.72     20.60 o 
  -2   8   9       25.01       51.23     25.81 o 
  -1   8   9        2.75       14.98     24.54 o 
   0   8   9        0.52       15.29     21.45 o 
   1   8   9       30.02       44.30     24.83 o 
   2   8   9        0.23       17.10     25.41 o 
   3   8   9        1.75        6.61     20.65 o 
   4   8   9       99.46       55.76     20.18 o 
   5   8   9        4.79       27.53     30.25 o 
   6   8   9        0.68       56.77     23.89 o 
   7   8   9        0.15       13.13     28.01 o 
   8   8   9       31.39       44.46     22.73 o 
   9   8   9       22.60       49.33     25.89 o 
  10   8   9       18.58       78.10     26.52 o 
  11   8   9        0.08       13.29     27.95 o 
 -10   9   9       32.55       47.40     25.08 o 
  -9   9   9       38.68       29.50     20.64 o 
  -8   9   9       35.08       33.61     26.24 o 
  -7   9   9        3.74       17.03     22.15 o 
  -6   9   9       11.91        8.82     22.84 o 
  -5   9   9       21.73       39.23     22.38 o 
  -4   9   9       95.14       86.93     24.68 o 
  -3   9   9      157.71      187.60     21.71 o 
  -2   9   9       70.17       68.73     20.88 o 
  -1   9   9        4.85       -0.45     23.65 o 
   0   9   9       49.01       54.75     20.84 o 
   1   9   9      163.14      127.52     21.78 o 
   2   9   9      190.19      208.79     25.83 o 
   3   9   9      171.47      190.04     32.87 o 
   4   9   9        7.42       15.81     28.44 o 
   5   9   9       57.79       32.12     22.05 o 
   6   9   9       82.19      100.04     26.05 o 
   7   9   9       94.01       93.17     23.00 o 
   8   9   9       32.51       20.41     26.61 o 
  -7  10   9       73.60       81.30     22.58 o 
  -6  10   9       10.92       17.97     25.48 o 
  -5  10   9        1.91       -0.61     22.51 o 
  -4  10   9        3.25       33.43     22.81 o 
  -3  10   9        8.94       14.79     22.90 o 
  -2  10   9       39.18       57.11     31.53 o 
  -1  10   9       39.98       67.09     32.41 o 
   0  10   9       18.45       55.69     24.54 o 
   1  10   9        0.08      -13.53     25.70 o 
   2  10   9        6.33       32.95     22.56 o 
   3  10   9       35.47       37.60     22.66 o 
   4  10   9       82.25       63.83     30.94 o 
   5  10   9       11.10       32.13     23.18 o 
 -18   0  10        2.12       24.05     33.81 o 
 -17   0  10       11.89       31.85     36.11 o 
 -16   0  10       27.17       63.05     42.25 o 
 -15   0  10        1.47       38.25     43.53 o 
 -14   0  10       21.65       79.55     42.14 o 
 -13   0  10        3.05       44.58     43.99 o 
 -12   0  10      314.31      296.02     42.29 o 
 -11   0  10      889.44      988.12     45.53 o 
 -10   0  10       87.45      147.51     41.33 o 
  -9   0  10        0.33       40.93     52.70 o 
  -8   0  10       21.42       66.65     38.86 o 
  -7   0  10     1298.28     1290.59     66.13 o 
  -6   0  10     6031.89     6283.48    158.15 o 
  -5   0  10     2836.35     2568.87    119.46 o 
  -4   0  10      130.90      155.51     33.41 o 
  -3   0  10     1510.68     1472.39     47.30 o 
  -2   0  10     7391.70     7746.26     69.39 o 
  -1   0  10     8435.42     8432.60     89.04 o 
   0   0  10     1282.90     1357.03     38.37 o 
   1   0  10       90.00      139.92     30.01 o 
   2   0  10     3612.84     4077.95     48.85 o 
   3   0  10     2525.14     2420.97     42.56 o 
   4   0  10     2003.82     1940.40     65.51 o 
   5   0  10     2470.30     2252.95     96.42 o 
   6   0  10       43.60       16.46     57.28 o 
   7   0  10      758.74      732.04     39.74 o 
   8   0  10      150.51      202.13     39.26 o 
   9   0  10      301.82      271.00     45.99 o 
  10   0  10      425.04      383.72     42.42 o 
  11   0  10      310.33      304.31     45.01 o 
  12   0  10       73.81      114.86     42.95 o 
  13   0  10       49.52       92.82     58.88 o 
  14   0  10        4.75       32.46     41.61 o 
  15   0  10      129.40      102.79     35.25 o 
  16   0  10       37.41       78.81     43.52 o 
 -18   1  10       11.72       18.39     26.69 o 
 -17   1  10       38.11       22.28     29.65 o 
 -16   1  10        2.83       74.68     29.73 o 
 -15   1  10       15.10       42.05     34.64 o 
 -14   1  10        3.13       22.32     26.19 o 
 -13   1  10       35.80       35.54     26.83 o 
 -12   1  10      143.04      138.20     26.36 o 
 -11   1  10        0.33      -30.97     28.66 o 
 -10   1  10      215.84      179.97     28.86 o 
  -9   1  10       85.03       94.61     28.91 o 
  -8   1  10      106.38      141.66     29.00 o 
  -7   1  10      663.33      561.96     30.11 o 
  -6   1  10       25.85       18.03     26.49 o 
  -5   1  10      886.98      797.04     28.95 o 
  -4   1  10      775.83      930.50     28.99 o 
  -3   1  10      238.63      336.50     26.60 o 
  -2   1  10      113.08       82.88     25.63 o 
  -1   1  10      481.22      427.68     28.01 o 
   0   1  10     2310.39     1938.79     51.79 o 
   1   1  10     1138.35     1067.18     34.16 o 
   2   1  10       37.43        8.93     23.79 o 
   3   1  10      155.43      192.67     23.40 o 
   4   1  10       93.25       55.01     29.71 o 
   5   1  10       33.30        4.14     22.18 o 
   6   1  10       42.51       56.29     26.12 o 
   7   1  10      149.35      196.76     24.93 o 
   8   1  10       14.53       43.54     27.29 o 
   9   1  10      197.99      187.22     29.62 o 
  10   1  10       99.80      119.32     29.50 o 
  11   1  10      193.39      233.21     47.03 o 
  12   1  10       84.12      116.57     26.60 o 
  13   1  10        0.96       43.59     25.86 o 
  14   1  10        7.04        5.93     24.90 o 
  15   1  10       10.72       35.41     30.33 o 
  16   1  10       36.57       56.08     27.75 o 
 -18   2  10        1.45        6.55     34.72 o 
 -17   2  10        0.32       20.53     30.67 o 
 -16   2  10        2.19       -3.22     26.50 o 
 -15   2  10      139.28      126.51     26.69 o 
 -14   2  10       41.95       28.36     24.33 o 
 -13   2  10       54.65       70.21     25.71 o 
 -12   2  10       75.33       79.06     28.39 o 
 -11   2  10      293.91      282.65     25.81 o 
 -10   2  10      891.01      712.95     36.32 o 
  -9   2  10      209.41      228.43     29.38 o 
  -8   2  10      286.49      256.18     24.29 o 
  -7   2  10     1174.98     1161.36     26.71 o 
  -6   2  10     2355.11     2331.45     51.00 o 
  -5   2  10      778.13      840.06     28.85 o 
  -4   2  10     1019.81     1077.15     24.49 o 
  -3   2  10      354.69      409.41     31.68 o 
  -2   2  10     3770.99     4104.79     57.11 o 
  -1   2  10     1911.39     1673.71     35.55 o 
   0   2  10      631.65      654.02     32.74 o 
   1   2  10     1240.35     1229.13     27.76 o 
   2   2  10       35.16       51.69     31.71 o 
   3   2  10     2829.44     2753.07     46.34 o 
   4   2  10      896.39      903.96     25.92 o 
   5   2  10      216.16      221.89     25.87 o 
   6   2  10      295.89      268.84     23.16 o 
   7   2  10       66.57       43.01     21.01 o 
   8   2  10      510.17      545.91     25.07 o 
   9   2  10      173.66      123.61     27.82 o 
  10   2  10        4.56       63.68     27.67 o 
  11   2  10       13.07       15.72     25.53 o 
  12   2  10       40.78       -4.57     37.02 o 
  13   2  10       10.85       61.71     28.88 o 
  14   2  10       26.79       40.15     30.49 o 
  15   2  10       10.47       53.93     30.46 o 
  16   2  10        0.27      -40.20     27.43 o 
 -17   3  10        0.47       30.01     27.41 o 
 -16   3  10        1.44      -12.10     26.16 o 
 -15   3  10       16.32       44.62     26.38 o 
 -14   3  10       95.09       78.11     23.53 o 
 -13   3  10      118.81      123.50     26.04 o 
 -12   3  10       13.63      -20.16     27.46 o 
 -11   3  10        1.42        7.87     26.38 o 
 -10   3  10       92.65      130.14     27.01 o 
  -9   3  10      783.38      843.51     23.93 o 
  -8   3  10     1601.29     1493.37     39.15 o 
  -7   3  10       20.75       27.95     22.34 o 
  -6   3  10      414.79      404.71     30.56 o 
  -5   3  10       94.98       98.84     27.56 o 
  -4   3  10     1612.32     1538.72     35.83 o 
  -3   3  10     2661.59     2540.78     38.96 o 
  -2   3  10      130.07      169.91     58.44 o 
  -1   3  10      146.30       85.48     30.95 o 
   0   3  10       19.70       43.93     25.39 o 
   1   3  10     2221.84     2150.85     35.57 o 
   2   3  10     3010.06     2913.88     51.72 o 
   3   3  10      356.88      339.24     31.24 o 
   4   3  10       31.93       36.59     21.08 o 
   5   3  10       30.05       32.91     25.23 o 
   6   3  10      541.15      455.21     32.58 o 
   7   3  10     1885.80     1829.24     46.57 o 
   8   3  10      287.83      325.56     27.40 o 
   9   3  10        1.91       23.45     27.09 o 
  10   3  10       24.45       44.76     24.67 o 
  11   3  10      229.19      226.37     25.38 o 
  12   3  10      269.84      262.28     27.29 o 
  13   3  10       56.19       39.55     23.40 o 
  14   3  10        7.44       53.24     26.52 o 
  15   3  10        9.93       17.41     27.32 o 
  16   3  10       28.19       59.10     31.08 o 
 -17   4  10        0.37       14.30     30.68 o 
 -16   4  10        2.85       -3.87     46.35 o 
 -15   4  10        1.71        2.01     28.96 o 
 -14   4  10        0.35       24.84     25.67 o 
 -13   4  10       13.14        9.47     30.56 o 
 -12   4  10        0.17       39.00     25.40 o 
 -11   4  10        2.95       -3.28     27.05 o 
 -10   4  10        1.03       57.87     30.60 o 
  -9   4  10       67.72       75.81     20.53 o 
  -8   4  10        8.09       33.47     25.91 o 
  -7   4  10       13.74       47.91     27.02 o 
  -6   4  10        2.39        3.90     26.47 o 
  -5   4  10       18.10        9.71     22.63 o 
  -4   4  10      112.97      123.35     28.77 o 
  -3   4  10       41.42       78.35     30.11 o 
  -2   4  10       19.60      -17.79     24.54 o 
  -1   4  10      107.05      133.30     29.96 o 
   0   4  10       40.66       85.86     24.22 o 
   1   4  10        7.29       17.59     22.39 o 
   2   4  10       26.02       33.83     25.83 o 
   3   4  10      163.43      178.23     22.18 o 
   4   4  10        2.19        8.87     23.92 o 
   5   4  10       14.44       66.79     22.58 o 
   6   4  10       23.98       36.90     25.28 o 
   7   4  10       27.94       16.39     24.12 o 
   8   4  10       64.32      101.17     20.51 o 
   9   4  10        5.55        3.31     21.34 o 
  10   4  10        0.05       44.81     26.83 o 
  11   4  10       23.94        2.16     24.55 o 
  12   4  10       39.99       16.33     32.74 o 
  13   4  10       12.51       22.13     36.94 o 
  14   4  10        3.67       -9.09     30.34 o 
  15   4  10        1.95       70.35     24.47 o 
 -16   5  10       21.54       44.67     29.33 o 
 -15   5  10       47.78       41.32     26.32 o 
 -14   5  10       47.08      116.39     28.45 o 
 -13   5  10        2.30       26.61     28.44 o 
 -12   5  10       10.57        7.39     24.11 o 
 -11   5  10        6.17       27.81     24.53 o 
 -10   5  10      143.76      123.91     23.91 o 
  -9   5  10       69.44      108.15     23.06 o 
  -8   5  10      140.00      123.41     25.57 o 
  -7   5  10      482.59      485.76     26.49 o 
  -6   5  10      149.95      194.18     23.13 o 
  -5   5  10       12.64       35.82     26.89 o 
  -4   5  10      610.42      610.52     25.52 o 
  -3   5  10     1622.95     1547.85     32.44 o 
  -2   5  10     1850.90     1861.39     42.23 o 
  -1   5  10      555.21      590.06     29.48 o 
   0   5  10       79.60       57.26     26.77 o 
   1   5  10     1135.91     1127.99     29.42 o 
   2   5  10      735.96      722.04     31.94 o 
   3   5  10     2354.91     2222.19     41.35 o 
   4   5  10      288.36      308.44     29.42 o 
   5   5  10      173.46      181.08     24.45 o 
   6   5  10       22.12       16.23     24.49 o 
   7   5  10      340.01      307.11     23.78 o 
   8   5  10      572.01      556.56     21.49 o 
   9   5  10       60.03       63.16     22.76 o 
  10   5  10        2.65       45.16     33.23 o 
  11   5  10        5.29       35.31     23.63 o 
  12   5  10       28.82       35.81     24.54 o 
  13   5  10       51.85       53.49     25.27 o 
  14   5  10       16.77       31.10     33.41 o 
 -15   6  10        8.37       24.91     29.02 o 
 -14   6  10        1.01       41.20     28.80 o 
 -13   6  10       30.83       10.30     23.66 o 
 -12   6  10       27.84        9.29     33.74 o 
 -11   6  10       21.82       65.61     26.54 o 
 -10   6  10       37.32       36.25     22.85 o 
  -9   6  10       25.90       53.00     23.00 o 
  -8   6  10      120.81       97.50     23.40 o 
  -7   6  10      104.28      131.04     26.60 o 
  -6   6  10      193.86      247.69     46.02 o 
  -5   6  10      281.09      266.98     20.67 o 
  -4   6  10       42.77       68.92     25.68 o 
  -3   6  10      194.55      195.18     22.15 o 
  -2   6  10      727.92      721.35     23.37 o 
  -1   6  10      323.61      309.86     24.12 o 
   0   6  10       64.72       67.47     25.41 o 
   1   6  10       28.46       47.05     25.40 o 
   2   6  10      186.18      182.70     25.56 o 
   3   6  10      379.18      333.30     22.30 o 
   4   6  10       49.61       35.47     24.63 o 
   5   6  10       77.94       98.20     25.37 o 
   6   6  10        7.60       63.64     21.62 o 
   7   6  10        0.14       52.96     23.98 o 
   8   6  10        3.37       12.82     22.37 o 
   9   6  10       45.73       78.50     22.31 o 
  10   6  10       17.87       31.75     26.68 o 
  11   6  10        8.63       29.46     26.96 o 
  12   6  10       25.23       28.60     27.58 o 
  13   6  10        0.69       75.08     28.39 o 
 -14   7  10        3.33       29.82     26.38 o 
 -13   7  10        0.29       29.16     28.59 o 
 -12   7  10        6.03       53.89     27.87 o 
 -11   7  10       22.44       18.33     27.43 o 
 -10   7  10       17.01       53.20     27.92 o 
  -9   7  10       48.17       54.29     22.69 o 
  -8   7  10        3.71       44.19     25.07 o 
  -7   7  10       24.24       32.32     23.21 o 
  -6   7  10        0.72        6.56     24.62 o 
  -5   7  10        5.52       26.93     21.81 o 
  -4   7  10       28.49       28.19     21.45 o 
  -3   7  10        3.50       26.21     18.88 o 
  -2   7  10       23.23        6.66     21.82 o 
  -1   7  10       78.08      132.90     23.95 o 
   0   7  10        5.25        1.15     21.53 o 
   1   7  10       24.63       59.90     22.02 o 
   2   7  10        4.47       30.25     24.50 o 
   3   7  10       81.67      113.03     21.02 o 
   4   7  10      266.87      262.22     21.87 o 
   5   7  10       30.80       78.59     21.53 o 
   6   7  10       61.43       77.93     24.53 o 
   7   7  10       10.94       31.16     26.93 o 
   8   7  10       30.02       45.37     24.20 o 
   9   7  10        3.50      -13.68     25.77 o 
  10   7  10        0.70       32.88     20.98 o 
  11   7  10       10.57      -12.85     26.28 o 
  12   7  10       17.12       36.92     24.91 o 
 -12   8  10       55.78       76.47     24.88 o 
 -11   8  10      118.92      120.10     27.06 o 
 -10   8  10       38.64       63.83     23.94 o 
  -9   8  10        2.00        1.37     26.77 o 
  -8   8  10        3.23      -19.10     19.99 o 
  -7   8  10      110.43       87.65     26.13 o 
  -6   8  10      495.12      526.79     23.98 o 
  -5   8  10      277.85      280.23     22.84 o 
  -4   8  10        1.22       32.29     20.87 o 
  -3   8  10       10.51       44.79     23.95 o 
  -2   8  10       42.93       53.38     27.32 o 
  -1   8  10      783.56      785.15     24.22 o 
   0   8  10      530.82      550.65     23.15 o 
   1   8  10        3.15       49.71     20.82 o 
   2   8  10        7.17       19.98     23.53 o 
   3   8  10       28.44       10.73     23.99 o 
   4   8  10      287.69      259.37     25.42 o 
   5   8  10      223.39      230.02     22.08 o 
   6   8  10        4.24       15.92     21.41 o 
   7   8  10        4.36       11.69     22.26 o 
   8   8  10        0.77       21.05     21.50 o 
   9   8  10       25.19        8.10     25.10 o 
  10   8  10       41.32       58.61     35.32 o 
  -9   9  10        0.44       18.23     27.50 o 
  -8   9  10        1.33       10.37     23.09 o 
  -7   9  10       13.95       55.58     24.01 o 
  -6   9  10        5.89       11.73     25.05 o 
  -5   9  10       84.44      101.98     20.28 o 
  -4   9  10       54.27       66.20     21.37 o 
  -3   9  10        0.57        3.52     19.11 o 
  -2   9  10       58.43       93.31     21.82 o 
  -1   9  10       12.57       42.83     27.31 o 
   0   9  10      215.66      222.93     28.48 o 
   1   9  10      142.09      133.92     20.62 o 
   2   9  10        2.52       30.30     21.29 o 
   3   9  10        9.23       24.43     19.94 o 
   4   9  10        2.10       10.12     32.32 o 
   5   9  10       84.35      116.98     26.31 o 
   6   9  10       95.69       47.98     22.70 o 
   7   9  10        0.31      -15.30     26.50 o 
   8   9  10        1.02       -7.82     40.55 o 
  -6  10  10       10.58       35.11     30.98 o 
  -5  10  10        7.99        5.52     24.25 o 
  -4  10  10       18.43       68.02     24.31 o 
  -3  10  10       10.31       21.12     23.58 o 
  -2  10  10       67.52       86.89     24.94 o 
  -1  10  10       17.23       13.71     29.92 o 
   0  10  10       16.44       28.59     26.19 o 
   1  10  10       38.41       55.10     27.68 o 
   2  10  10        0.01       43.23     23.01 o 
   3  10  10       53.50       68.72     23.01 o 
   4  10  10       13.57       34.22     26.86 o 
 -18   1  11       18.85        2.57     24.50 o 
 -17   1  11       33.50        6.88     24.25 o 
 -16   1  11        0.38       14.09     26.84 o 
 -15   1  11      113.87      146.68     25.13 o 
 -14   1  11      191.89      216.03     31.70 o 
 -13   1  11      128.79      151.04     26.72 o 
 -12   1  11      126.73      117.50     29.26 o 
 -11   1  11       27.36       45.32     25.03 o 
 -10   1  11      788.25      754.86     30.62 o 
  -9   1  11      777.84      827.20     29.65 o 
  -8   1  11      846.09      828.47     29.29 o 
  -7   1  11       93.78       73.31     26.86 o 
  -6   1  11      289.29      315.90     27.40 o 
  -5   1  11      301.20      269.98     28.15 o 
  -4   1  11     1225.96     1222.28     30.43 o 
  -3   1  11     1467.86     1316.35     30.97 o 
  -2   1  11      225.09      200.22     29.75 o 
  -1   1  11      401.99      359.86     26.14 o 
   0   1  11       32.45       55.81     24.34 o 
   1   1  11     2034.55     1839.78     58.63 o 
   2   1  11     1197.23     1152.33     31.57 o 
   3   1  11      992.88      918.62     27.86 o 
   4   1  11      703.60      654.72     27.14 o 
   5   1  11       36.99       70.48     29.70 o 
   6   1  11      150.03      175.37     25.98 o 
   7   1  11     1394.45     1412.25     36.47 o 
   8   1  11      573.89      568.23     31.75 o 
   9   1  11      112.27      115.38     29.97 o 
  10   1  11       60.84       22.13     28.46 o 
  11   1  11      119.57       90.45     30.21 o 
  12   1  11      214.67      233.84     34.96 o 
  13   1  11       20.76      -12.64     47.53 o 
  14   1  11       18.72       49.27     34.99 o 
  15   1  11        3.21      100.60     35.15 o 
  16   1  11        6.82       44.78     35.83 o 
 -18   2  11        0.04       31.82     71.52 o 
 -17   2  11       10.17       39.67     26.87 o 
 -16   2  11      121.50      121.48     29.41 o 
 -15   2  11       54.68       79.20     26.36 o 
 -14   2  11        0.20       38.70     31.35 o 
 -13   2  11        9.36       -5.94     25.46 o 
 -12   2  11      165.98      139.48     25.28 o 
 -11   2  11      483.08      500.77     28.33 o 
 -10   2  11      431.59      383.03     28.72 o 
  -9   2  11        9.50       28.37     27.83 o 
  -8   2  11      100.86      106.22     26.40 o 
  -7   2  11       56.11       67.70     23.54 o 
  -6   2  11      616.99      695.88     28.64 o 
  -5   2  11     3289.98     3091.96     72.67 o 
  -4   2  11      446.40      443.49     30.39 o 
  -3   2  11      151.96      142.55     25.45 o 
  -2   2  11       12.04       29.71     30.14 o 
  -1   2  11      870.79      907.32     52.48 o 
   0   2  11     3414.66     3377.92     40.18 o 
   1   2  11     1206.16     1108.48     30.48 o 
   2   2  11       17.59       26.09     30.96 o 
   3   2  11       39.63       44.30     28.74 o 
   4   2  11      335.53      344.00     26.05 o 
   5   2  11     1702.40     1695.56     52.24 o 
   6   2  11      666.13      596.65     27.38 o 
   7   2  11      163.03      170.80     26.57 o 
   8   2  11       12.45        3.84     26.79 o 
   9   2  11       22.68       35.05     26.57 o 
  10   2  11      146.46      164.80     23.15 o 
  11   2  11       12.21       44.48     22.85 o 
  12   2  11        3.67       20.50     26.31 o 
  13   2  11        4.37       30.03     26.61 o 
  14   2  11        1.80       31.53     29.82 o 
  15   2  11        2.55        7.49     25.01 o 
 -17   3  11        1.91       45.31     30.63 o 
 -16   3  11        3.52      -13.54     26.37 o 
 -15   3  11        3.87       -9.98     31.65 o 
 -14   3  11        6.99        9.17     28.56 o 
 -13   3  11       82.19      118.08     27.94 o 
 -12   3  11       18.56       44.76     27.52 o 
 -11   3  11       19.30       22.96     25.86 o 
 -10   3  11       31.08       54.41     27.44 o 
  -9   3  11       20.51        2.93     26.28 o 
  -8   3  11      339.89      284.18     27.69 o 
  -7   3  11      509.65      560.35     27.22 o 
  -6   3  11      172.25      188.84     26.22 o 
  -5   3  11      118.80      190.07     27.71 o 
  -4   3  11       52.47       66.44     31.61 o 
  -3   3  11      116.63       75.78     68.98 o 
  -2   3  11     1207.81     1299.06     35.02 o 
  -1   3  11      538.41      514.00     31.70 o 
   0   3  11      410.34      448.10     26.99 o 
   1   3  11      538.00      526.69     26.91 o 
   2   3  11       41.21       17.64     23.41 o 
   3   3  11      882.87      820.61     24.20 o 
   4   3  11      177.04      159.58     21.89 o 
   5   3  11      186.64      201.68     22.24 o 
   6   3  11      324.71      263.65     22.61 o 
   7   3  11        3.99       19.71     27.45 o 
   8   3  11       20.63       42.36     25.48 o 
   9   3  11        1.70       18.71     27.22 o 
  10   3  11       29.26       78.80     21.75 o 
  11   3  11       17.33      -25.54     31.05 o 
  12   3  11       32.60       95.19     28.38 o 
  13   3  11        2.94       10.31     29.00 o 
  14   3  11        3.02       19.49     35.87 o 
  15   3  11        2.90       18.87     27.44 o 
 -16   4  11        1.18      -10.46     29.21 o 
 -15   4  11       26.26       25.45     25.97 o 
 -14   4  11       66.42       35.67     25.63 o 
 -13   4  11        0.81       25.21     33.41 o 
 -12   4  11      169.83      230.84     24.51 o 
 -11   4  11      273.81      267.83     32.07 o 
 -10   4  11      117.59       80.35     26.58 o 
  -9   4  11      376.51      456.86     27.80 o 
  -8   4  11        7.35       37.26     23.87 o 
  -7   4  11     1122.21     1163.65     29.45 o 
  -6   4  11     2063.94     1769.30     28.78 o 
  -5   4  11      455.20      471.51     30.45 o 
  -4   4  11      113.04      168.85     26.00 o 
  -3   4  11        0.02       28.63     24.37 o 
  -2   4  11     1825.20     1770.31     70.89 o 
  -1   4  11     4126.40     3936.67     41.39 o 
   0   4  11      196.86      204.13     31.29 o 
   1   4  11       38.84       56.24     29.44 o 
   2   4  11      620.43      595.74     24.68 o 
   3   4  11     1539.56     1457.17     38.37 o 
   4   4  11     1880.76     1759.74     41.98 o 
   5   4  11      563.22      620.03     23.48 o 
   6   4  11      205.88      194.40     22.20 o 
   7   4  11       66.69       76.82     25.08 o 
   8   4  11      104.31      120.12     26.63 o 
   9   4  11      551.74      511.66     35.22 o 
  10   4  11      359.19      357.27     24.45 o 
  11   4  11       26.63       38.96     27.30 o 
  12   4  11        9.80        2.19     28.27 o 
  13   4  11        0.33       70.20     29.15 o 
  14   4  11       73.38      122.49     26.46 o 
 -16   5  11        0.12        2.98     29.87 o 
 -15   5  11        3.60       33.95     28.97 o 
 -14   5  11        6.64       14.34     27.86 o 
 -13   5  11       64.49       73.93     24.97 o 
 -12   5  11        0.21       -7.75     27.61 o 
 -11   5  11        0.62       -2.80     31.51 o 
 -10   5  11        9.36       -5.63     26.46 o 
  -9   5  11       71.69      129.77     27.64 o 
  -8   5  11      197.97      204.94     27.35 o 
  -7   5  11      133.55      127.15     23.05 o 
  -6   5  11       32.33       48.92     26.93 o 
  -5   5  11        4.14       33.65     27.78 o 
  -4   5  11       34.94       62.98     31.48 o 
  -3   5  11      251.10      320.18     31.71 o 
  -2   5  11      419.33      473.41     32.27 o 
  -1   5  11        7.72       28.48     24.96 o 
   0   5  11       93.46      100.25     24.75 o 
   1   5  11        5.50        1.77     27.35 o 
   2   5  11      123.82      120.70     22.25 o 
   3   5  11      411.34      408.73     26.65 o 
   4   5  11      345.76      293.17     26.20 o 
   5   5  11        0.46       21.68     25.82 o 
   6   5  11        1.68       17.54     26.64 o 
   7   5  11       69.25       90.68     22.09 o 
   8   5  11      368.70      354.75     26.86 o 
   9   5  11       85.95       93.86     23.60 o 
  10   5  11       50.80       63.17     23.68 o 
  11   5  11       56.50       76.36     28.00 o 
  12   5  11       12.55       47.26     27.90 o 
  13   5  11       14.25      -16.70     26.07 o 
  14   5  11        3.05       64.62     35.42 o 
 -15   6  11       22.73       56.65     34.21 o 
 -14   6  11        6.16       18.31     25.54 o 
 -13   6  11       17.55       38.56     25.74 o 
 -12   6  11        0.69      -14.11     25.47 o 
 -11   6  11       91.07      121.69     28.31 o 
 -10   6  11      285.73      292.63     29.34 o 
  -9   6  11      103.66       91.37     27.89 o 
  -8   6  11        1.39      -19.70     26.82 o 
  -7   6  11        3.93       33.26     26.20 o 
  -6   6  11      340.03      340.02     33.30 o 
  -5   6  11      791.35      689.91     23.76 o 
  -4   6  11      369.10      381.28     29.00 o 
  -3   6  11        0.56       11.78     28.26 o 
  -2   6  11       20.08       62.73     28.46 o 
  -1   6  11      346.98      313.73     31.60 o 
   0   6  11     1049.36     1031.36     26.12 o 
   1   6  11      285.80      322.36     23.26 o 
   2   6  11        6.18       17.77     20.62 o 
   3   6  11       94.45       93.52     25.32 o 
   4   6  11       38.93       54.26     24.74 o 
   5   6  11       80.33       33.66     21.91 o 
   6   6  11      169.28      174.57     23.29 o 
   7   6  11       12.65        7.52     26.24 o 
   8   6  11       19.00       50.57     23.64 o 
   9   6  11        9.08       23.35     25.41 o 
  10   6  11        4.37       54.97     26.60 o 
  11   6  11       91.36       69.85     24.68 o 
  12   6  11       11.18       48.66     27.97 o 
 -13   7  11        4.17       44.09     25.65 o 
 -12   7  11        1.90       70.79     27.91 o 
 -11   7  11        5.77       35.65     24.11 o 
 -10   7  11       74.57      110.57     30.76 o 
  -9   7  11      157.29      146.81     28.02 o 
  -8   7  11       18.45        1.60     21.69 o 
  -7   7  11       19.41        3.12     23.44 o 
  -6   7  11       48.19       75.30     27.06 o 
  -5   7  11       76.30       82.99     26.91 o 
  -4   7  11      358.21      346.79     21.36 o 
  -3   7  11      144.48      109.97     23.38 o 
  -2   7  11      183.15      180.46     23.52 o 
  -1   7  11       73.81      116.32     22.56 o 
   0   7  11       25.65       41.90     22.08 o 
   1   7  11      484.69      447.74     23.45 o 
   2   7  11      383.00      412.71     23.74 o 
   3   7  11      163.88      203.28     22.79 o 
   4   7  11       99.10       90.38     29.28 o 
   5   7  11       16.25       36.70     23.42 o 
   6   7  11      185.49      216.33     25.05 o 
   7   7  11      213.29      226.93     24.71 o 
   8   7  11      127.73      144.53     26.12 o 
   9   7  11       19.05       37.41     34.24 o 
  10   7  11        0.29       36.34     23.87 o 
  11   7  11       14.23       32.85     27.80 o 
 -11   8  11        2.33       18.73     25.24 o 
 -10   8  11        0.63      -35.63     23.51 o 
  -9   8  11       19.10       25.72     26.84 o 
  -8   8  11       43.07       77.93     28.02 o 
  -7   8  11        3.67       -6.81     21.12 o 
  -6   8  11        2.95        9.55     27.55 o 
  -5   8  11        4.99       23.49     26.40 o 
  -4   8  11       18.62       22.42     22.49 o 
  -3   8  11       56.37       89.10     31.51 o 
  -2   8  11        1.57       65.09     26.52 o 
  -1   8  11       23.15       25.69     25.92 o 
   0   8  11        3.86        7.68     26.35 o 
   1   8  11       14.82        0.11     26.25 o 
   2   8  11       19.12       16.16     25.72 o 
   3   8  11        0.98      -20.23     22.03 o 
   4   8  11        3.78       35.13     31.87 o 
   5   8  11        4.85       16.06     26.49 o 
   6   8  11        5.29       18.89     27.56 o 
   7   8  11        8.05       22.09     22.87 o 
   8   8  11        1.57       -3.12     22.73 o 
   9   8  11        2.59       19.86     20.80 o 
  -9   9  11       24.86       18.45     29.08 o 
  -8   9  11       42.44       28.35     22.80 o 
  -7   9  11       41.69       79.39     27.36 o 
  -6   9  11       10.13       49.42     27.69 o 
  -5   9  11       13.97       -4.20     27.35 o 
  -4   9  11       83.23       77.85     27.18 o 
  -3   9  11       81.11       99.54     23.58 o 
  -2   9  11       45.12       36.52     26.86 o 
  -1   9  11       18.28       15.13     26.39 o 
   0   9  11        0.08       19.32     26.87 o 
   1   9  11       20.83       71.23     23.00 o 
   2   9  11       49.59       65.20     25.54 o 
   3   9  11       57.76       61.84     26.88 o 
   4   9  11       47.82       88.68     26.26 o 
   5   9  11       10.06      -25.08     26.85 o 
   6   9  11        6.96       -9.22     23.01 o 
   7   9  11       30.51       65.61     27.75 o 
  -4  10  11        1.34       27.94     22.01 o 
  -3  10  11       38.26       59.64     24.91 o 
  -2  10  11       55.76       11.79     28.09 o 
  -1  10  11       32.49        3.32     27.68 o 
   0  10  11       37.13       90.52     26.64 o 
   1  10  11        3.89        4.22     27.28 o 
   2  10  11       11.67      -18.62     38.46 o 
 -17   0  12        1.84       11.34     45.79 o 
 -16   0  12       14.92       51.37     43.01 o 
 -15   0  12       51.25       80.46     33.30 o 
 -14   0  12        3.91      -21.89     44.87 o 
 -13   0  12       10.62       62.57     43.01 o 
 -12   0  12       11.45       44.25     51.81 o 
 -11   0  12       41.60       48.40     41.17 o 
 -10   0  12      312.55      311.41     41.01 o 
  -9   0  12      347.85      313.33     43.88 o 
  -8   0  12        5.59       48.03     38.21 o 
  -7   0  12        8.68       13.47     37.65 o 
  -6   0  12      157.33      229.03     36.93 o 
  -5   0  12     2712.14     2604.63     53.79 o 
  -4   0  12     3526.64     3335.30    128.71 o 
  -3   0  12       38.76       53.75     39.67 o 
  -2   0  12      244.93      215.72     36.43 o 
  -1   0  12     1158.43     1235.58     42.13 o 
   0   0  12     3386.58     3758.28     53.59 o 
   1   0  12     4073.34     3747.46     56.39 o 
   2   0  12      230.36      197.08     36.38 o 
   3   0  12     1049.89      901.13     37.54 o 
   4   0  12     1364.89     1534.65     42.45 o 
   5   0  12     1511.23     1311.22     41.25 o 
   6   0  12      670.08      574.35     46.48 o 
   7   0  12       27.56       14.71     36.91 o 
   8   0  12      107.61      115.59     38.36 o 
   9   0  12      176.34      192.75     42.61 o 
  10   0  12       45.40      154.95     63.87 o 
  11   0  12        2.58       -6.73     43.90 o 
  12   0  12       58.06       55.85     36.52 o 
  13   0  12       11.35       33.60     45.28 o 
  14   0  12       10.52       28.01     35.90 o 
  15   0  12        2.52       55.32     63.02 o 
 -17   1  12        0.25       23.56     30.25 o 
 -16   1  12        4.59       48.39     33.91 o 
 -15   1  12        0.18       54.17     29.65 o 
 -14   1  12       58.09       96.02     29.64 o 
 -13   1  12       13.37       13.76     28.59 o 
 -12   1  12       17.95       22.28     28.95 o 
 -11   1  12       72.14       56.79     28.43 o 
 -10   1  12       44.48       73.50     27.08 o 
  -9   1  12      409.39      361.62     28.52 o 
  -8   1  12      117.74      133.70     27.09 o 
  -7   1  12      138.46      154.72     26.36 o 
  -6   1  12       79.21       86.47     26.65 o 
  -5   1  12      131.79      158.96     27.84 o 
  -4   1  12      115.52       99.46     26.35 o 
  -3   1  12      288.79      347.83     29.35 o 
  -2   1  12       75.67      117.69     26.84 o 
  -1   1  12       38.75       11.82     26.10 o 
   0   1  12      335.77      359.17     26.87 o 
   1   1  12      267.22      207.35     27.48 o 
   2   1  12      420.47      419.32     26.99 o 
   3   1  12        4.21       15.45     24.52 o 
   4   1  12        8.39       20.72     24.87 o 
   5   1  12        2.25       38.89     25.49 o 
   6   1  12        5.04       21.49     30.47 o 
   7   1  12       36.43       69.90     23.41 o 
   8   1  12      103.99       95.08     26.97 o 
   9   1  12       36.32       86.74     27.22 o 
  10   1  12       27.30       35.39     25.33 o 
  11   1  12       32.03       24.64     29.18 o 
  12   1  12        0.28      -32.14     25.97 o 
  13   1  12       53.88      104.36     29.96 o 
  14   1  12        0.38       14.09     31.10 o 
  15   1  12        0.18       42.75     30.79 o 
 -17   2  12       12.13       74.05     30.10 o 
 -16   2  12       21.97       15.43     24.80 o 
 -15   2  12        7.89       25.48     29.73 o 
 -14   2  12        0.78      -16.84     29.69 o 
 -13   2  12       16.94       14.16     23.10 o 
 -12   2  12       17.59        7.52     28.06 o 
 -11   2  12       71.38      129.97     23.86 o 
 -10   2  12       14.82      -15.10     25.61 o 
  -9   2  12       29.95       72.76     27.51 o 
  -8   2  12      161.05      158.22     24.04 o 
  -7   2  12      135.40      159.39     26.50 o 
  -6   2  12     1088.24      942.55     29.23 o 
  -5   2  12      623.74      569.09     28.71 o 
  -4   2  12       37.80       64.95     30.60 o 
  -3   2  12      536.50      501.83     32.02 o 
  -2   2  12        6.06        6.41     28.80 o 
  -1   2  12     1465.49     1232.48     34.59 o 
   0   2  12      925.64      852.15     32.74 o 
   1   2  12       31.27       39.75     22.37 o 
   2   2  12      214.76      234.41     25.83 o 
   3   2  12        0.38       25.86     25.04 o 
   4   2  12      194.74      223.66     28.23 o 
   5   2  12      630.48      658.90     26.86 o 
   6   2  12       80.90      112.39     25.65 o 
   7   2  12        3.28        7.60     23.23 o 
   8   2  12       78.60        9.12     26.60 o 
   9   2  12        1.05       12.50     26.01 o 
  10   2  12      225.69      218.68     24.85 o 
  11   2  12       48.94       81.30     28.23 o 
  12   2  12        0.95      -43.04     43.10 o 
  13   2  12       24.71       69.42     25.86 o 
  14   2  12        0.41       51.80     30.36 o 
  15   2  12       11.26      -25.57     25.93 o 
 -17   3  12       11.12       10.14     30.66 o 
 -16   3  12       13.20       25.10     29.50 o 
 -15   3  12       68.75      105.55     28.91 o 
 -14   3  12       53.81       46.44     29.34 o 
 -13   3  12       79.05       89.12     42.98 o 
 -12   3  12       83.34       78.14     27.91 o 
 -11   3  12        0.45      -12.28     27.08 o 
 -10   3  12       95.29       99.93     28.13 o 
  -9   3  12      181.10      245.22     28.19 o 
  -8   3  12      552.56      586.72     28.74 o 
  -7   3  12      736.76      714.84     40.77 o 
  -6   3  12      261.16      249.09     28.13 o 
  -5   3  12       62.25       45.18     30.97 o 
  -4   3  12      671.55      583.74     27.06 o 
  -3   3  12      862.49      754.91     33.98 o 
  -2   3  12     2975.23     3058.93     45.50 o 
  -1   3  12      706.21      747.85     31.79 o 
   0   3  12       87.13      107.24     30.20 o 
   1   3  12      586.41      570.82     31.36 o 
   2   3  12     1300.69     1278.78     29.12 o 
   3   3  12      657.70      671.97     35.07 o 
   4   3  12      541.63      504.11     26.61 o 
   5   3  12       81.44      106.80     24.78 o 
   6   3  12      156.51      156.82     26.78 o 
   7   3  12      150.30      156.56     25.69 o 
   8   3  12      196.39      211.30     26.08 o 
   9   3  12      390.14      334.88     35.38 o 
  10   3  12       37.26       19.57     23.60 o 
  11   3  12        5.49        8.58     27.64 o 
  12   3  12       24.15       48.39     25.54 o 
  13   3  12       21.71       33.68     28.67 o 
  14   3  12       49.85       79.91     41.73 o 
 -16   4  12        0.11        0.72     30.35 o 
 -15   4  12        0.01       16.92     29.02 o 
 -14   4  12        1.39       36.28     31.31 o 
 -13   4  12        2.29      -32.53     27.85 o 
 -12   4  12       27.23       51.54     30.84 o 
 -11   4  12       12.82       15.33     36.87 o 
 -10   4  12        0.72       26.38     26.15 o 
  -9   4  12       18.64       67.47     26.52 o 
  -8   4  12       41.43       35.40     25.96 o 
  -7   4  12       84.02      104.81     21.14 o 
  -6   4  12        8.92       26.37     24.56 o 
  -5   4  12      169.67      169.00     23.54 o 
  -4   4  12        6.26       54.34     32.91 o 
  -3   4  12      139.35      202.00     30.82 o 
  -2   4  12       36.53       55.39     29.53 o 
  -1   4  12      195.30      215.42     25.80 o 
   0   4  12      486.39      409.63     52.66 o 
   1   4  12      553.00      595.05     31.91 o 
   2   4  12      443.77      392.11     24.10 o 
   3   4  12        7.08       15.99     32.04 o 
   4   4  12      991.12      932.35     27.88 o 
   5   4  12        8.84        9.64     19.73 o 
   6   4  12      480.61      564.77     40.15 o 
   7   4  12      146.62      126.07     24.00 o 
   8   4  12      132.33      127.83     27.31 o 
   9   4  12       96.37      105.67     29.90 o 
  10   4  12        0.15       18.62     23.60 o 
  11   4  12       68.49      109.17     27.61 o 
  12   4  12       44.19       72.41     27.66 o 
  13   4  12        8.66       17.52     29.23 o 
  14   4  12       12.00       45.59     30.44 o 
 -15   5  12       11.45       54.95     28.90 o 
 -14   5  12       40.92       25.10     25.58 o 
 -13   5  12      120.38       68.51     25.34 o 
 -12   5  12       58.83       79.97     24.09 o 
 -11   5  12        0.30       14.16     27.45 o 
 -10   5  12      132.54      148.72     27.22 o 
  -9   5  12      163.10      189.71     27.41 o 
  -8   5  12      204.09      150.50     23.72 o 
  -7   5  12      200.34      207.08     27.22 o 
  -6   5  12        2.31       27.13     28.10 o 
  -5   5  12       98.66      153.35     31.38 o 
  -4   5  12      228.82      245.21     31.10 o 
  -3   5  12      257.86      248.86     25.70 o 
  -2   5  12      582.88      626.20     32.64 o 
  -1   5  12      118.86      112.38     26.95 o 
   0   5  12       11.26        5.98     32.60 o 
   1   5  12      205.13      211.24     30.93 o 
   2   5  12      401.18      410.32     21.44 o 
   3   5  12      843.43      861.21     24.56 o 
   4   5  12      251.16      236.52     23.39 o 
   5   5  12        9.86       38.85     25.36 o 
   6   5  12      116.12      128.49     26.35 o 
   7   5  12      438.32      463.56     27.33 o 
   8   5  12      180.91      194.36     25.07 o 
   9   5  12       51.58      113.99     28.30 o 
  10   5  12        0.41       18.98     23.52 o 
  11   5  12       36.77       29.22     31.56 o 
  12   5  12       70.21        5.18     33.97 o 
  13   5  12       16.44       51.62     29.08 o 
 -14   6  12       21.39       40.10     29.92 o 
 -13   6  12        0.74        1.59     25.52 o 
 -12   6  12       51.04       73.94     28.31 o 
 -11   6  12      198.74      174.90     26.58 o 
 -10   6  12       64.59       48.44     27.86 o 
  -9   6  12      109.51      131.00     24.31 o 
  -8   6  12       35.58       69.52     27.93 o 
  -7   6  12      176.92      212.72     28.30 o 
  -6   6  12      564.69      466.83     30.98 o 
  -5   6  12      388.36      372.28     23.78 o 
  -4   6  12      428.01      419.83     51.55 o 
  -3   6  12       78.64      111.43     51.50 o 
  -2   6  12      161.63      179.57     31.97 o 
  -1   6  12      622.13      560.89     28.15 o 
   0   6  12      964.99      990.50     35.89 o 
   1   6  12      355.82      337.28     33.33 o 
   2   6  12      111.55      150.04     23.57 o 
   3   6  12       77.55       63.04     26.12 o 
   4   6  12      482.19      431.71     31.54 o 
   5   6  12      351.59      324.40     23.39 o 
   6   6  12      111.62      113.77     24.88 o 
   7   6  12        3.63       -8.77     21.06 o 
   8   6  12       48.73       57.74     25.88 o 
   9   6  12       13.17       -3.57     26.75 o 
  10   6  12       15.04       23.04     24.67 o 
  11   6  12       24.91       12.32     49.38 o 
  12   6  12        4.79       18.27     30.48 o 
 -13   7  12       21.48        3.69     29.86 o 
 -12   7  12       19.93      -10.11     29.38 o 
 -11   7  12       16.43       48.18     29.52 o 
 -10   7  12        9.16      -13.16     29.68 o 
  -9   7  12       64.58       28.35     28.06 o 
  -8   7  12      139.93      104.60     24.32 o 
  -7   7  12       26.42       22.32     24.99 o 
  -6   7  12        8.28       14.89     28.61 o 
  -5   7  12       10.16       22.32     29.20 o 
  -4   7  12       99.12       85.31     30.59 o 
  -3   7  12      237.53      213.62     30.83 o 
  -2   7  12        1.15        9.26     25.40 o 
  -1   7  12        1.38       32.68     30.01 o 
   0   7  12       77.79       85.16     23.56 o 
   1   7  12        0.27      -32.00     38.96 o 
   2   7  12       47.32       51.72     20.66 o 
   3   7  12       30.29       73.09     24.63 o 
   4   7  12        8.08        9.47     32.61 o 
   5   7  12       64.27       89.40     23.60 o 
   6   7  12       29.25       11.95     21.65 o 
   7   7  12       21.36       26.87     24.77 o 
   8   7  12       25.09       46.44     24.20 o 
   9   7  12        4.65        0.42     23.51 o 
  10   7  12       10.46       39.94     24.39 o 
 -11   8  12        2.84       -4.00     29.88 o 
 -10   8  12       80.87      126.18     41.92 o 
  -9   8  12       73.89       68.81     23.44 o 
  -8   8  12        6.82       36.72     28.74 o 
  -7   8  12       34.42       38.84     24.55 o 
  -6   8  12       30.94       43.59     27.99 o 
  -5   8  12      139.47      169.71     24.89 o 
  -4   8  12      256.19      294.81     29.47 o 
  -3   8  12        0.20       14.16     28.15 o 
  -2   8  12      140.39      154.19     24.00 o 
  -1   8  12       52.13       30.31     23.48 o 
   0   8  12      157.99      167.73     39.52 o 
   1   8  12      307.48      348.64     22.23 o 
   2   8  12        5.79        9.63     23.64 o 
   3   8  12      111.16      118.80     21.09 o 
   4   8  12       62.85       39.47     33.96 o 
   5   8  12       48.63       54.61     22.89 o 
   6   8  12      107.89      136.91     33.33 o 
   7   8  12       32.82       15.48     20.72 o 
   8   8  12       25.57       44.65     23.47 o 
  -8   9  12       18.75       18.45     25.96 o 
  -7   9  12        0.38       34.64     30.33 o 
  -6   9  12        0.07       33.00     28.72 o 
  -5   9  12       14.07       12.21     22.76 o 
  -4   9  12        6.58       24.30     28.74 o 
  -3   9  12       76.63      105.05     28.88 o 
  -2   9  12       14.04       40.10     24.06 o 
  -1   9  12        0.10       -2.82     28.35 o 
   0   9  12       18.59       67.81     27.32 o 
   1   9  12        1.62       37.08     24.47 o 
   2   9  12      130.80      140.73     24.61 o 
   3   9  12       19.40       53.93     27.05 o 
   4   9  12        1.35        5.66     31.87 o 
   5   9  12        5.68        9.74     30.90 o 
   6   9  12        1.61      -11.65     94.38 o 
 -17   1  13        9.19       32.76     38.99 o 
 -16   1  13       21.67        3.19     30.21 o 
 -15   1  13       13.05       10.95     29.28 o 
 -14   1  13       12.49       17.40     26.69 o 
 -13   1  13      146.88      141.04     29.86 o 
 -12   1  13      273.48      257.50     26.13 o 
 -11   1  13      254.64      250.86     28.00 o 
 -10   1  13        4.33        6.67     27.75 o 
  -9   1  13      170.24      191.17     27.19 o 
  -8   1  13     1404.58     1362.06     47.55 o 
  -7   1  13     1157.32     1084.40     31.78 o 
  -6   1  13       68.83       61.71     27.30 o 
  -5   1  13       21.35       10.88     28.80 o 
  -4   1  13      287.87      324.59     28.95 o 
  -3   1  13     1678.42     1496.84     32.97 o 
  -2   1  13     1012.06     1037.25     30.97 o 
  -1   1  13      303.62      288.56     27.33 o 
   0   1  13      107.38       94.13     31.88 o 
   1   1  13       95.73       81.07     25.15 o 
   2   1  13      265.57      289.40     25.10 o 
   3   1  13      605.79      564.67     25.96 o 
   4   1  13      516.07      437.33     28.66 o 
   5   1  13      292.52      302.08     25.97 o 
   6   1  13      123.00      108.34     26.12 o 
   7   1  13       69.37       70.28     25.71 o 
   8   1  13      471.82      372.39     34.26 o 
   9   1  13      386.71      371.10     23.47 o 
  10   1  13      128.96       91.38     28.56 o 
  11   1  13       14.21       41.28     28.93 o 
  12   1  13       30.30       64.17     28.35 o 
  13   1  13       95.16       84.58     28.54 o 
  14   1  13       76.29       78.76     31.11 o 
 -17   2  13        0.25      -36.16     30.80 o 
 -16   2  13        2.92       -7.71     29.91 o 
 -15   2  13        7.97        4.21     26.85 o 
 -14   2  13       30.04       17.20     26.00 o 
 -13   2  13        8.83       25.73     29.59 o 
 -12   2  13       11.36       27.69     27.79 o 
 -11   2  13       51.44       93.68     29.24 o 
 -10   2  13      242.04      210.39     27.96 o 
  -9   2  13      235.76      209.83     28.06 o 
  -8   2  13       86.33       93.01     26.75 o 
  -7   2  13       49.62       51.26     26.57 o 
  -6   2  13     1440.16     1478.59     40.29 o 
  -5   2  13      961.05      974.81     35.06 o 
  -4   2  13      433.35      334.65     32.15 o 
  -3   2  13      383.84      383.62     32.86 o 
  -2   2  13      636.30      507.15     32.61 o 
  -1   2  13     2009.88     1965.40     39.98 o 
   0   2  13      518.65      570.99     32.54 o 
   1   2  13      844.14      683.22     37.35 o 
   2   2  13      496.38      474.50     26.92 o 
   3   2  13        8.27        7.05     25.05 o 
   4   2  13     1057.72     1042.72     28.87 o 
   5   2  13      968.04      990.01     35.70 o 
   6   2  13      147.42      109.99     25.89 o 
   7   2  13      307.40      290.86     27.54 o 
   8   2  13       35.22       62.32     27.22 o 
   9   2  13      349.17      355.65     32.10 o 
  10   2  13      180.44      210.49     27.74 o 
  11   2  13       32.37       32.17     28.26 o 
  12   2  13       68.96       48.68     29.23 o 
  13   2  13        1.38       31.07     29.85 o 
  14   2  13       40.16       29.03     24.26 o 
 -16   3  13        0.45       41.35     29.97 o 
 -15   3  13        4.13       29.69     29.49 o 
 -14   3  13        0.88       24.33     27.04 o 
 -13   3  13        0.60       61.81     29.96 o 
 -12   3  13        4.30       35.27     25.56 o 
 -11   3  13       27.40       77.37     27.33 o 
 -10   3  13        0.10       20.31     26.47 o 
  -9   3  13        2.04       28.70     24.65 o 
  -8   3  13       25.63       36.79     22.84 o 
  -7   3  13       40.37       57.13     27.51 o 
  -6   3  13      408.30      463.04     33.66 o 
  -5   3  13      295.39      255.24     46.74 o 
  -4   3  13       93.81       45.25     29.87 o 
  -3   3  13      123.28       92.35     29.30 o 
  -2   3  13       71.03       80.12     28.52 o 
  -1   3  13      816.01      821.27     31.79 o 
   0   3  13      811.20      724.34     30.80 o 
   1   3  13      524.58      485.12     25.96 o 
   2   3  13      351.85      325.75     34.46 o 
   3   3  13       17.04        4.37     25.89 o 
   4   3  13      778.77      786.88     31.17 o 
   5   3  13      171.12      157.51     23.89 o 
   6   3  13      158.20      162.92     26.88 o 
   7   3  13      275.25      237.88     26.22 o 
   8   3  13        9.51       20.71     21.24 o 
   9   3  13       44.42       85.06     23.56 o 
  10   3  13       77.41       50.59     27.28 o 
  11   3  13        8.02       17.64     24.51 o 
  12   3  13       88.45      103.83     25.99 o 
  13   3  13        0.11       43.42     26.36 o 
  14   3  13        2.12       23.69     30.60 o 
 -16   4  13       25.35       59.61     42.23 o 
 -15   4  13       16.85       46.40     29.97 o 
 -14   4  13       16.92       24.20     23.17 o 
 -13   4  13       12.88       24.79     32.57 o 
 -12   4  13        1.10        0.42     24.49 o 
 -11   4  13      107.28      120.99     32.18 o 
 -10   4  13      328.94      341.02     28.31 o 
  -9   4  13      233.66      249.45     27.07 o 
  -8   4  13       43.25       75.53     26.53 o 
  -7   4  13      115.62       99.48     24.84 o 
  -6   4  13      293.14      304.52     33.87 o 
  -5   4  13     1659.67     1681.84     88.99 o 
  -4   4  13      613.39      671.56     29.09 o 
  -3   4  13      149.50      125.10     31.38 o 
  -2   4  13       21.42       28.38     30.20 o 
  -1   4  13      139.94      146.40     30.21 o 
   0   4  13     1338.81     1231.93     72.23 o 
   1   4  13      886.32      901.78     28.12 o 
   2   4  13       46.39       73.94     31.79 o 
   3   4  13        7.30        3.13     23.55 o 
   4   4  13       14.41       12.89     24.33 o 
   5   4  13      453.24      452.51     23.41 o 
   6   4  13      342.22      381.94     25.51 o 
   7   4  13        2.19      -25.03     21.84 o 
   8   4  13        0.18        6.28     24.29 o 
   9   4  13        9.39       11.41     25.86 o 
  10   4  13       19.35       33.68     24.24 o 
  11   4  13      110.96      100.41     24.56 o 
  12   4  13        1.08       39.64     28.38 o 
  13   4  13        5.62       23.21     25.94 o 
 -15   5  13       22.42       27.87     31.18 o 
 -14   5  13       12.06       28.47     25.43 o 
 -13   5  13        1.84      -31.75     30.65 o 
 -12   5  13       25.47       16.41     22.38 o 
 -11   5  13        2.44       47.29     23.80 o 
 -10   5  13       93.37       77.07     27.86 o 
  -9   5  13      242.31      259.26     28.17 o 
  -8   5  13       22.58       24.06     28.61 o 
  -7   5  13        5.75       24.64     25.04 o 
  -6   5  13        7.70        0.11     30.74 o 
  -5   5  13      239.83      200.70     25.54 o 
  -4   5  13      732.28      684.72     32.82 o 
  -3   5  13        4.17        0.21     24.51 o 
  -2   5  13        1.97       37.71     30.44 o 
  -1   5  13       45.91       68.00     24.80 o 
   0   5  13      394.20      358.02     31.32 o 
   1   5  13      380.18      421.42     26.01 o 
   2   5  13       12.53       44.70     30.25 o 
   3   5  13       13.62       16.12     31.64 o 
   4   5  13       16.56       20.61     20.11 o 
   5   5  13        2.60       15.07     25.42 o 
   6   5  13        0.60        5.87     26.64 o 
   7   5  13       37.06       71.11     23.35 o 
   8   5  13        8.66       25.39     23.93 o 
   9   5  13        6.84      -20.12     23.94 o 
  10   5  13       72.41       81.17     27.43 o 
  11   5  13        1.81       43.66     33.70 o 
  12   5  13        9.06       31.22     25.21 o 
 -14   6  13        1.25      -23.13     77.39 o 
 -13   6  13        2.13       40.46     26.15 o 
 -12   6  13       46.64       55.69     28.79 o 
 -11   6  13        0.80       23.94     25.04 o 
 -10   6  13        4.33        3.25     28.38 o 
  -9   6  13      100.65       82.34     23.54 o 
  -8   6  13        0.45        9.71     29.39 o 
  -7   6  13      112.37      122.12     29.66 o 
  -6   6  13       11.58      -23.33     32.92 o 
  -5   6  13        8.23       27.84     25.85 o 
  -4   6  13      180.78      274.99     31.85 o 
  -3   6  13      103.28      150.93     26.63 o 
  -2   6  13      103.03      156.23     31.79 o 
  -1   6  13       43.51       34.90     32.11 o 
   0   6  13        6.21       26.75     31.26 o 
   1   6  13      318.13      371.97     32.23 o 
   2   6  13      131.21      159.39     24.53 o 
   3   6  13       68.18       56.98     27.49 o 
   4   6  13       23.05       39.98     25.45 o 
   5   6  13       60.98       75.27     26.99 o 
   6   6  13       97.21      100.33     27.36 o 
   7   6  13       27.20       64.03     23.35 o 
   8   6  13        0.14       14.51     22.97 o 
   9   6  13       31.02       77.89     23.09 o 
  10   6  13       16.83        4.85     27.43 o 
  11   6  13        0.41      -17.92     24.96 o 
 -12   7  13       46.77       83.56     26.07 o 
 -11   7  13        7.44       19.13     29.66 o 
 -10   7  13        0.11       13.01     25.31 o 
  -9   7  13       24.89       49.86     29.06 o 
  -8   7  13      258.05      203.24     31.09 o 
  -7   7  13      258.13      230.37     26.69 o 
  -6   7  13        7.77       19.50     33.61 o 
  -5   7  13        2.00       31.16     36.07 o 
  -4   7  13       33.63       18.95     32.89 o 
  -3   7  13      275.80      268.63     46.39 o 
  -2   7  13      284.10      342.44     60.17 o 
  -1   7  13       47.24       81.72     32.39 o 
   0   7  13        4.70      -17.91     27.79 o 
   1   7  13        1.32       33.46     30.08 o 
   2   7  13       65.77      127.89     28.89 o 
   3   7  13      219.65      268.96     36.72 o 
   4   7  13       80.58       58.37     32.96 o 
   5   7  13        6.95      -15.96     23.42 o 
   6   7  13        2.22      -48.04     24.02 o 
   7   7  13       15.65       50.34     26.83 o 
   8   7  13       52.00       59.40     22.00 o 
   9   7  13       26.09       36.53     29.07 o 
 -10   8  13        0.03        6.25     30.01 o 
  -9   8  13       13.71       60.76     25.63 o 
  -8   8  13        1.97       34.05     26.31 o 
  -7   8  13       27.95       34.55     26.34 o 
  -6   8  13       27.17       25.51     27.10 o 
  -5   8  13        1.07       45.85     66.67 o 
  -4   8  13        0.74       45.70     33.56 o 
  -3   8  13       17.73        0.46     23.77 o 
  -2   8  13       81.91      106.96     27.13 o 
  -1   8  13        5.62       53.45     33.52 o 
   0   8  13        3.81      -28.63     25.71 o 
   1   8  13        4.17       46.29     31.63 o 
   2   8  13        7.36       20.43     28.60 o 
   3   8  13        6.18       29.30     23.98 o 
   4   8  13        7.85       24.05     27.86 o 
   5   8  13        0.49       -1.32     24.48 o 
   6   8  13        0.01        9.66     27.98 o 
   7   8  13        1.56       -1.38     31.99 o 
  -7   9  13       28.99       15.21     85.39 o 
  -6   9  13       15.10        9.35     32.44 o 
  -5   9  13        0.36       13.11     27.60 o 
  -4   9  13        7.60       30.39     26.40 o 
  -3   9  13       66.78       86.87     27.50 o 
  -2   9  13       96.03       72.13     26.16 o 
  -1   9  13       21.44        5.37     26.60 o 
   0   9  13        1.98       -2.00     25.07 o 
   1   9  13       16.57       20.19     29.57 o 
   2   9  13       55.87       32.77     29.35 o 
   3   9  13       62.67       55.02     28.78 o 
   4   9  13       31.30       49.91     36.83 o 
 -17   0  14        7.77       81.12     62.35 o 
 -16   0  14       43.81       32.95     42.33 o 
 -15   0  14       21.93       39.65     41.15 o 
 -14   0  14       56.45       66.62     40.49 o 
 -13   0  14      177.53      170.81     40.87 o 
 -12   0  14       14.85       21.93     41.55 o 
 -11   0  14      240.98      292.53     41.14 o 
 -10   0  14        6.52       15.96     38.72 o 
  -9   0  14      195.50      218.87     42.80 o 
  -8   0  14     1466.78     1390.87     44.34 o 
  -7   0  14      188.17      234.60     36.50 o 
  -6   0  14      460.76      478.50     41.01 o 
  -5   0  14      194.22      176.80     34.88 o 
  -4   0  14      750.00      675.41     36.11 o 
  -3   0  14     2999.77     2673.81    101.40 o 
  -2   0  14      944.65     1029.00     40.73 o 
  -1   0  14      562.91      481.86     40.82 o 
   0   0  14      368.14      479.52     36.25 o 
   1   0  14     1081.86     1042.99     44.57 o 
   2   0  14     3260.84     2887.38     51.18 o 
   3   0  14      470.70      498.27     38.06 o 
   4   0  14      216.02      217.88     43.62 o 
   5   0  14     1145.60     1155.24     44.66 o 
   6   0  14      778.64      634.82     41.24 o 
   7   0  14      174.49      183.49     38.85 o 
   8   0  14       63.62      103.35     38.13 o 
   9   0  14       86.00      107.03     33.96 o 
  10   0  14      483.25      456.10     41.96 o 
  11   0  14       54.99       61.65     41.18 o 
  12   0  14        7.06       97.93     41.87 o 
  13   0  14        4.24       38.50     43.55 o 
  14   0  14       17.10       54.08     45.62 o 
 -16   1  14        1.75       20.19     31.29 o 
 -15   1  14        9.33       52.46     29.21 o 
 -14   1  14        1.65        8.16     25.82 o 
 -13   1  14       67.82      117.82     28.56 o 
 -12   1  14      119.93      118.96     28.21 o 
 -11   1  14        2.19       29.34     27.45 o 
 -10   1  14      113.73      158.16     28.54 o 
  -9   1  14        6.65        1.24     28.18 o 
  -8   1  14      153.78      201.48     27.46 o 
  -7   1  14      637.38      602.42     29.87 o 
  -6   1  14        1.21       19.57     26.75 o 
  -5   1  14      398.66      394.93     29.05 o 
  -4   1  14        9.73       27.91     26.53 o 
  -3   1  14       99.20      131.78     31.18 o 
  -2   1  14      741.84      774.18     32.33 o 
  -1   1  14       40.37       17.51     26.56 o 
   0   1  14       31.66       28.27     33.92 o 
   1   1  14       25.75       33.74     25.23 o 
   2   1  14       18.94       29.14     25.91 o 
   3   1  14      121.73      115.58     25.41 o 
   4   1  14      314.62      321.01     26.05 o 
   5   1  14        8.44       16.26     27.10 o 
   6   1  14        0.75       30.87     25.96 o 
   7   1  14       21.48       22.59     27.01 o 
   8   1  14       56.22       26.35     26.64 o 
   9   1  14      127.04      117.19     27.01 o 
  10   1  14       19.62       42.52     32.65 o 
  11   1  14        8.49       33.80     29.71 o 
  12   1  14        0.71       36.29     39.67 o 
  13   1  14        2.57       20.99     46.54 o 
  14   1  14       13.32       14.65     27.90 o 
 -16   2  14        6.81       25.93     30.32 o 
 -15   2  14       57.55       90.32     28.11 o 
 -14   2  14       70.34       59.10     26.40 o 
 -13   2  14        0.20       63.14     29.61 o 
 -12   2  14       32.26       93.88     31.34 o 
 -11   2  14       26.34       41.36     28.27 o 
 -10   2  14      298.80      267.29     29.47 o 
  -9   2  14      548.50      543.11     28.91 o 
  -8   2  14       24.15       13.13     26.31 o 
  -7   2  14       36.50       81.35     26.97 o 
  -6   2  14        4.47       30.09     27.75 o 
  -5   2  14      909.08      905.60     35.07 o 
  -4   2  14     1468.96     1618.02     37.15 o 
  -3   2  14       89.84      109.50     31.34 o 
  -2   2  14        7.65       38.40     31.20 o 
  -1   2  14        2.16       32.60     30.90 o 
   0   2  14     1257.91     1154.32     35.06 o 
   1   2  14     2180.04     2035.33     44.96 o 
   2   2  14      427.04      400.53     24.56 o 
   3   2  14       18.59       17.02     25.85 o 
   4   2  14      126.36      168.04     25.71 o 
   5   2  14      554.85      544.77     27.54 o 
   6   2  14      576.94      590.90     28.67 o 
   7   2  14      160.07      164.83     31.02 o 
   8   2  14        9.98       60.37     23.36 o 
   9   2  14       70.14       99.41     27.52 o 
  10   2  14       14.71       -9.07     24.85 o 
  11   2  14       52.02       58.19     34.33 o 
  12   2  14       22.43       52.75     29.15 o 
  13   2  14        0.09       20.45     38.36 o 
 -16   3  14       36.54       48.29     32.41 o 
 -15   3  14        2.81       31.56     30.24 o 
 -14   3  14       51.48       83.71     27.77 o 
 -13   3  14      120.14      138.45     29.89 o 
 -12   3  14      126.74      140.61     33.94 o 
 -11   3  14      100.70      100.41     28.26 o 
 -10   3  14       18.06       39.05     23.06 o 
  -9   3  14      156.85      198.64     24.28 o 
  -8   3  14      283.83      306.67     30.89 o 
  -7   3  14      230.19      243.54     29.55 o 
  -6   3  14        9.90       48.77     32.48 o 
  -5   3  14       63.13       86.87     32.33 o 
  -4   3  14        8.37       16.75     31.18 o 
  -3   3  14      411.53      400.97     32.01 o 
  -2   3  14      179.04      205.81     31.05 o 
  -1   3  14      165.89      188.33     30.94 o 
   0   3  14      423.33      432.50     42.34 o 
   1   3  14        0.32       -0.63     31.16 o 
   2   3  14      281.94      291.34     29.91 o 
   3   3  14      323.30      300.57     24.29 o 
   4   3  14      110.20       91.18     25.51 o 
   5   3  14       84.77       87.44     29.84 o 
   6   3  14       72.36       80.56     25.88 o 
   7   3  14      223.20      258.35     27.17 o 
   8   3  14      137.09      164.52     26.68 o 
   9   3  14        2.76       75.46     26.61 o 
  10   3  14       27.05        8.08     27.20 o 
  11   3  14       13.22       21.42     24.35 o 
  12   3  14       16.49       16.02     29.95 o 
  13   3  14        1.28       16.38     26.92 o 
 -15   4  14        2.31       17.82     34.86 o 
 -14   4  14        8.46      -11.51     29.01 o 
 -13   4  14        9.44        9.43     30.48 o 
 -12   4  14       13.95       -1.94     27.36 o 
 -11   4  14        8.24       29.87     23.90 o 
 -10   4  14        6.16       21.07     37.72 o 
  -9   4  14       68.93       81.71     28.47 o 
  -8   4  14       24.34       24.01     29.04 o 
  -7   4  14       26.28       74.07     33.34 o 
  -6   4  14       30.53       30.83     31.36 o 
  -5   4  14        4.03      -40.73     31.48 o 
  -4   4  14       74.08       98.16     39.05 o 
  -3   4  14       66.82       44.99     30.98 o 
  -2   4  14      295.98      347.86     31.70 o 
  -1   4  14       22.19       29.66     41.76 o 
   0   4  14       20.88       60.84     31.19 o 
   1   4  14       50.78       90.31     42.16 o 
   2   4  14      354.22      329.07     23.73 o 
   3   4  14      139.69      142.72     27.30 o 
   4   4  14        3.54      -25.22     23.49 o 
   5   4  14       35.85       42.95     25.53 o 
   6   4  14       56.24       48.02     24.44 o 
   7   4  14       30.01       30.71     21.35 o 
   8   4  14        1.60       40.41     26.21 o 
   9   4  14        3.64       -4.40     27.02 o 
  10   4  14        5.26       25.77     28.12 o 
  11   4  14        2.71       44.15     27.52 o 
  12   4  14        2.12        2.76     25.41 o 
 -14   5  14        2.81        2.49     30.43 o 
 -13   5  14       23.48       10.70     29.08 o 
 -12   5  14       32.14       11.00     29.47 o 
 -11   5  14       90.60       94.83     28.47 o 
 -10   5  14       42.42       43.73     27.49 o 
  -9   5  14       36.00       38.35     27.83 o 
  -8   5  14      141.08      108.45     26.45 o 
  -7   5  14      272.48      258.54     56.22 o 
  -6   5  14      412.02      522.51     33.19 o 
  -5   5  14      194.77      185.99     32.94 o 
  -4   5  14      126.76      173.81     31.45 o 
  -3   5  14      378.02      355.81     39.14 o 
  -2   5  14      313.07      374.67     46.39 o 
  -1   5  14      522.08      508.07     23.16 o 
   0   5  14      253.05      296.02     30.85 o 
   1   5  14       74.66       89.68     66.49 o 
   2   5  14       52.73       70.68     26.15 o 
   3   5  14      131.44      105.66     40.11 o 
   4   5  14      535.39      536.83     30.82 o 
   5   5  14       61.91       64.40     26.08 o 
   6   5  14       16.89       37.46     25.94 o 
   7   5  14        1.42       33.18     26.76 o 
   8   5  14       69.27       36.68     28.36 o 
   9   5  14      100.03       97.95     24.95 o 
  10   5  14       32.18       23.34     25.00 o 
  11   5  14       10.79       -7.46     28.20 o 
 -13   6  14        4.71       27.55     26.48 o 
 -12   6  14        0.83       32.96     25.74 o 
 -11   6  14        4.46       15.77     25.34 o 
 -10   6  14       10.54        9.27     24.62 o 
  -9   6  14        6.06       52.57     30.35 o 
  -8   6  14        2.79       12.21     33.67 o 
  -7   6  14        0.13      -31.94     32.17 o 
  -6   6  14        1.33      -25.09     25.64 o 
  -5   6  14      120.36      116.50     32.87 o 
  -4   6  14       60.49       12.02     31.48 o 
  -3   6  14        1.24       34.71     32.23 o 
  -2   6  14        0.16       57.31     31.60 o 
  -1   6  14        7.23       44.15     64.00 o 
   0   6  14      105.65      119.54     25.42 o 
   1   6  14      141.34      135.52     25.59 o 
   2   6  14      114.87       89.44     26.78 o 
   3   6  14        5.07        6.43     38.02 o 
   4   6  14       17.10       48.73     26.97 o 
   5   6  14       55.50       76.01     26.94 o 
   6   6  14      186.68      215.05     27.16 o 
   7   6  14       61.94      107.14     22.71 o 
   8   6  14        0.13       16.81     27.55 o 
   9   6  14       15.18      -11.39     28.46 o 
  10   6  14       18.12       31.96     22.25 o 
 -11   7  14        0.94       16.43     30.63 o 
 -10   7  14        2.51       27.66     30.76 o 
  -9   7  14       85.76       76.67     31.42 o 
  -8   7  14        0.07       32.28     29.37 o 
  -7   7  14       61.53      105.90     46.83 o 
  -6   7  14        5.56       60.32     32.99 o 
  -5   7  14        2.48       60.33     33.14 o 
  -4   7  14       20.48       27.92     26.13 o 
  -3   7  14        0.14       26.23     32.56 o 
  -2   7  14       52.15       -1.30     33.65 o 
  -1   7  14       12.98        7.55     33.09 o 
   0   7  14        2.17       -2.27     32.38 o 
   1   7  14        5.95       -7.97     23.30 o 
   2   7  14       11.97      -10.01     44.30 o 
   3   7  14       19.41       33.93     38.13 o 
   4   7  14       13.19       15.73     23.42 o 
   5   7  14        0.46       -0.77     27.37 o 
   6   7  14        1.08       34.03     24.34 o 
   7   7  14        8.69       23.15     26.87 o 
   8   7  14        2.31       30.89     28.13 o 
  -9   8  14       28.77       22.67     32.39 o 
  -8   8  14       31.94       73.47     62.04 o 
  -7   8  14        0.11      -29.04     36.38 o 
  -6   8  14       65.15        2.79     35.47 o 
  -5   8  14       65.21       81.43     78.54 o 
  -4   8  14       66.05      104.63     74.72 o 
  -3   8  14      106.29      167.16     41.85 o 
  -2   8  14       28.79       30.20     27.22 o 
  -1   8  14       43.09       65.56     27.37 o 
   0   8  14      148.73       66.85     59.55 o 
   1   8  14       59.91       65.67     33.55 o 
   2   8  14       57.89       41.65     27.66 o 
   3   8  14       50.28       55.85     37.54 o 
   4   8  14        5.19       57.47     31.86 o 
   5   8  14       66.85       55.22     24.68 o 
   6   8  14       17.92       16.74     29.09 o 
  -4   9  14        2.88       32.35     50.48 o 
  -3   9  14        1.54       19.34     29.37 o 
  -2   9  14       61.96       59.92     35.09 o 
  -1   9  14       21.28       16.59     39.32 o 
   0   9  14        7.07       36.65     35.06 o 
   1   9  14        9.60       48.29     29.26 o 
   2   9  14       10.63       10.29     32.44 o 
 -16   1  15        4.64      -14.60     30.46 o 
 -15   1  15        0.43       35.46     29.78 o 
 -14   1  15        0.61       44.65     29.78 o 
 -13   1  15       85.24       89.03     28.83 o 
 -12   1  15      212.35      230.02     30.18 o 
 -11   1  15      122.85      139.04     27.20 o 
 -10   1  15       24.36       31.68     29.30 o 
  -9   1  15       14.14       33.49     26.78 o 
  -8   1  15      519.31      504.36     29.63 o 
  -7   1  15      767.96      733.41     31.93 o 
  -6   1  15      502.82      442.39     29.09 o 
  -5   1  15      149.48      168.57     32.93 o 
  -4   1  15      186.06      179.82     29.06 o 
  -3   1  15      771.75      735.68     33.49 o 
  -2   1  15     1257.33     1247.33     33.76 o 
  -1   1  15      732.39      636.91     30.08 o 
   0   1  15       31.50       54.59     27.15 o 
   1   1  15      329.62      301.95     27.12 o 
   2   1  15      399.70      448.42     27.07 o 
   3   1  15      232.97      234.51     27.26 o 
   4   1  15       84.54      108.43     25.60 o 
   5   1  15       29.82       59.50     25.73 o 
   6   1  15        0.95       16.39     26.27 o 
   7   1  15       40.17       63.22     26.70 o 
   8   1  15        1.82       16.05     26.34 o 
   9   1  15        7.20      -21.28     25.55 o 
  10   1  15       46.07       75.39     27.95 o 
  11   1  15        7.49       18.75     25.37 o 
  12   1  15        4.85       59.31     29.66 o 
  13   1  15        5.99       43.09     30.36 o 
 -16   2  15        8.99       22.21     42.23 o 
 -15   2  15        1.60      -19.31     29.96 o 
 -14   2  15       16.57       31.52     25.33 o 
 -13   2  15        3.40       -1.23     31.55 o 
 -12   2  15        8.58        7.49     29.04 o 
 -11   2  15        0.91       45.11     29.81 o 
 -10   2  15       22.75       39.13     27.55 o 
  -9   2  15        3.53       16.98     26.67 o 
  -8   2  15      252.75      259.01     27.63 o 
  -7   2  15      369.64      353.88     27.89 o 
  -6   2  15       11.00        5.98     28.25 o 
  -5   2  15      104.32      124.75     31.77 o 
  -4   2  15      373.79      352.87     33.54 o 
  -3   2  15      345.17      290.47     33.14 o 
  -2   2  15      367.83      409.83     32.89 o 
  -1   2  15        1.07       35.47     31.35 o 
   0   2  15      439.15      447.55     33.02 o 
   1   2  15      511.69      488.62     30.53 o 
   2   2  15      283.25      250.93     26.88 o 
   3   2  15       54.60       68.22     25.37 o 
   4   2  15        2.39       19.26     24.74 o 
   5   2  15      245.82      263.99     27.62 o 
   6   2  15      292.02      234.11     23.44 o 
   7   2  15        9.76       29.08     24.24 o 
   8   2  15        3.28       -7.38     24.88 o 
   9   2  15       29.03       54.62     31.57 o 
  10   2  15       42.34      106.70     33.24 o 
  11   2  15       64.90       68.40     29.74 o 
  12   2  15        6.42       -2.15     25.98 o 
  13   2  15        6.05       -4.82     29.92 o 
 -15   3  15        7.23       40.89     29.50 o 
 -14   3  15       11.61       42.80     29.75 o 
 -13   3  15       24.17       76.28     29.39 o 
 -12   3  15        8.10       16.19     28.49 o 
 -11   3  15        4.27       28.06     27.13 o 
 -10   3  15       15.35       47.24     27.93 o 
  -9   3  15        1.73       18.17     29.17 o 
  -8   3  15       82.67       85.51     29.13 o 
  -7   3  15        9.72      -13.73     33.80 o 
  -6   3  15        4.51       27.95     31.10 o 
  -5   3  15       88.86      102.40     31.76 o 
  -4   3  15        0.14       45.10     30.49 o 
  -3   3  15        1.22       39.82     31.01 o 
  -2   3  15        3.10      -45.32     30.32 o 
  -1   3  15       23.73       81.68     30.18 o 
   0   3  15        4.25       24.32     30.59 o 
   1   3  15      130.69      124.08     32.26 o 
   2   3  15      178.43      156.10     42.56 o 
   3   3  15       77.04       96.44     23.64 o 
   4   3  15       78.84       93.57     27.42 o 
   5   3  15       20.75       17.86     26.55 o 
   6   3  15      122.67       93.76     26.82 o 
   7   3  15       48.66       63.28     24.99 o 
   8   3  15       37.43       66.69     25.95 o 
   9   3  15       14.59       57.72     27.04 o 
  10   3  15        4.60        2.58     27.83 o 
  11   3  15        5.93       15.13     41.61 o 
  12   3  15       16.57       31.04     25.87 o 
 -14   4  15       35.49       61.22     29.71 o 
 -13   4  15        1.92       22.34     28.96 o 
 -12   4  15        1.00       34.85     28.52 o 
 -11   4  15        0.55        8.61     28.31 o 
 -10   4  15       41.02       70.38     29.35 o 
  -9   4  15      318.23      338.15     26.20 o 
  -8   4  15      165.70      229.17     46.16 o 
  -7   4  15        0.60       27.39     34.56 o 
  -6   4  15       12.89       32.35     39.09 o 
  -5   4  15      135.26      121.67     33.30 o 
  -4   4  15      800.75      865.42     35.04 o 
  -3   4  15      633.35      616.29     34.31 o 
  -2   4  15       24.65        4.10     26.05 o 
  -1   4  15       10.96       25.06     30.88 o 
   0   4  15      184.72      159.32     36.65 o 
   1   4  15      546.20      508.27     28.54 o 
   2   4  15     1132.63     1079.85     48.48 o 
   3   4  15      151.89      185.87     32.46 o 
   4   4  15       60.10       64.75     23.76 o 
   5   4  15       55.30      102.19     26.50 o 
   6   4  15      177.31      173.02     26.29 o 
   7   4  15      379.48      385.40     25.82 o 
   8   4  15      132.32      131.15     26.23 o 
   9   4  15       13.05       36.04     24.31 o 
  10   4  15       10.32        5.94     28.44 o 
  11   4  15        9.85       42.25     28.39 o 
 -13   5  15        6.55       13.75     26.55 o 
 -12   5  15        8.06        4.64     23.47 o 
 -11   5  15       12.72       27.21     25.25 o 
 -10   5  15      147.58      177.66     29.68 o 
  -9   5  15        8.06      -69.71     34.86 o 
  -8   5  15      120.97      226.37     41.01 o 
  -7   5  15       92.57       39.16     40.21 o 
  -6   5  15       41.14      113.59     32.57 o 
  -5   5  15      135.59      135.37     32.77 o 
  -4   5  15       76.75      120.71     32.41 o 
  -3   5  15      218.17      176.96     35.40 o 
  -2   5  15      426.63      374.01     32.71 o 
  -1   5  15        7.88       21.91     25.46 o 
   0   5  15       49.15       33.74     25.26 o 
   1   5  15       49.21       24.64     30.56 o 
   2   5  15      254.14      256.89     57.33 o 
   3   5  15      127.80      175.44     32.74 o 
   4   5  15        2.84       -3.02     22.15 o 
   5   5  15        0.49      -19.07     22.19 o 
   6   5  15        1.87       14.55     26.00 o 
   7   5  15        7.20      -13.04     23.23 o 
   8   5  15       66.64      104.93     27.06 o 
   9   5  15        0.31       -1.00     25.13 o 
  10   5  15       22.78      110.77     28.49 o 
  11   5  15        1.52       43.50     61.91 o 
 -12   6  15        9.48       97.21     32.85 o 
 -11   6  15       20.31       43.84     26.15 o 
 -10   6  15      100.23       92.13     32.34 o 
  -9   6  15       56.94       71.58     33.98 o 
  -8   6  15       14.91        6.27     28.81 o 
  -7   6  15      106.87      105.47     27.49 o 
  -6   6  15        3.62       51.43     32.80 o 
  -5   6  15      189.87      146.44     44.96 o 
  -4   6  15       32.73       41.65     33.22 o 
  -3   6  15       89.34       91.72     31.48 o 
  -2   6  15      238.99      277.47     35.98 o 
  -1   6  15        5.25       -0.81     25.09 o 
   0   6  15       71.53      131.06     32.11 o 
   1   6  15       68.59      115.69     32.89 o 
   2   6  15       48.81       51.65     31.97 o 
   3   6  15       74.63       89.39     31.67 o 
   4   6  15      129.14      158.95     27.97 o 
   5   6  15        7.46       19.32     27.87 o 
   6   6  15       68.71      124.79     27.76 o 
   7   6  15       10.10       14.46     27.59 o 
   8   6  15       35.51       52.42     27.32 o 
   9   6  15       30.94       37.65     27.94 o 
 -10   7  15        5.47       84.15     37.16 o 
  -9   7  15        4.04      -15.66     35.13 o 
  -8   7  15        3.30       40.94     28.04 o 
  -7   7  15       53.99       -3.13     46.34 o 
  -6   7  15      241.98      243.85     55.77 o 
  -5   7  15       42.92       19.69     32.49 o 
  -4   7  15       20.29       -6.52     48.88 o 
  -3   7  15       19.53       24.25     26.94 o 
  -2   7  15      158.49      126.00     27.10 o 
  -1   7  15      324.19      384.36     53.90 o 
   0   7  15       41.67       25.47     26.95 o 
   1   7  15       24.21       19.05     27.26 o 
   2   7  15       38.33       80.97     26.94 o 
   3   7  15       64.02      122.84     47.05 o 
   4   7  15      164.92      156.03     25.96 o 
   5   7  15       50.66       41.40     28.56 o 
   6   7  15        0.79       -5.33     21.79 o 
   7   7  15        9.98       38.81     28.20 o 
  -7   8  15        2.53      -13.31     28.29 o 
  -6   8  15        4.95      -14.53     35.00 o 
  -5   8  15       26.26       69.80     34.93 o 
  -4   8  15       19.33       -0.46     35.13 o 
  -3   8  15        1.48       -9.28     69.65 o 
  -2   8  15        3.88       65.64     59.77 o 
  -1   8  15        6.65       17.01     33.84 o 
   0   8  15       32.88       47.67     35.19 o 
   1   8  15        2.59       30.31     27.38 o 
   2   8  15       11.59       86.74     69.65 o 
   3   8  15        2.29       27.93     47.85 o 
   4   8  15        4.39      -11.51     26.66 o 
   5   8  15        0.32       -0.36     81.48 o 
 -15   0  16       28.48       53.27     41.27 o 
 -14   0  16       23.30       -8.39     42.43 o 
 -13   0  16       29.93       31.30     39.89 o 
 -12   0  16       35.50       40.36     39.70 o 
 -11   0  16        3.26       73.69     39.88 o 
 -10   0  16      288.57      281.94     45.31 o 
  -9   0  16      152.30      197.99     40.99 o 
  -8   0  16      124.47      147.79     42.51 o 
  -7   0  16       55.10       69.79     37.78 o 
  -6   0  16        2.68        2.32     43.02 o 
  -5   0  16      507.53      531.90     46.11 o 
  -4   0  16      361.88      351.00     43.79 o 
  -3   0  16       55.97       28.13     40.69 o 
  -2   0  16      205.44      208.46     41.07 o 
  -1   0  16      280.33      300.23     41.95 o 
   0   0  16       33.58       76.73     37.58 o 
   1   0  16      908.27      904.76     44.07 o 
   2   0  16      795.13      762.09     42.10 o 
   3   0  16      281.06      210.43     44.11 o 
   4   0  16      454.39      399.18     41.02 o 
   5   0  16        5.03       49.48     40.83 o 
   6   0  16      514.00      498.12     42.21 o 
   7   0  16      383.46      354.78     60.35 o 
   8   0  16      222.62      215.80     40.15 o 
   9   0  16      132.08      184.98     41.13 o 
  10   0  16        0.62       -2.34     40.24 o 
  11   0  16       75.74      125.06     35.96 o 
  12   0  16      154.56      101.79     56.44 o 
 -15   1  16       62.65       30.14     29.71 o 
 -14   1  16        9.10       21.48     29.35 o 
 -13   1  16        3.25       12.98     27.98 o 
 -12   1  16       19.14       34.68     28.96 o 
 -11   1  16      186.84      176.95     27.81 o 
 -10   1  16      257.06      238.74     29.92 o 
  -9   1  16        2.34       12.87     28.99 o 
  -8   1  16      153.92      166.70     30.46 o 
  -7   1  16        2.99       23.02     27.67 o 
  -6   1  16      143.42      121.06     29.56 o 
  -5   1  16      574.10      601.39     32.42 o 
  -4   1  16       28.91       46.14     31.87 o 
  -3   1  16      121.89      138.86     35.21 o 
  -2   1  16        2.53        2.52     32.22 o 
  -1   1  16       53.11       41.75     36.19 o 
   0   1  16      364.85      349.38     30.83 o 
   1   1  16        3.36       -3.18     28.04 o 
   2   1  16      184.35      211.67     28.42 o 
   3   1  16       10.78       23.69     25.82 o 
   4   1  16       29.57       33.66     26.28 o 
   5   1  16      136.43      157.18     27.51 o 
   6   1  16       18.12       49.53     26.83 o 
   7   1  16       41.87       86.98     28.04 o 
   8   1  16        0.87        6.41     26.90 o 
   9   1  16        9.60       15.88     28.18 o 
  10   1  16       14.52       42.19     28.77 o 
  11   1  16       15.13       28.10     29.49 o 
  12   1  16        3.06       43.90     27.05 o 
 -15   2  16        0.71       55.36     31.92 o 
 -14   2  16        7.89       40.58     30.50 o 
 -13   2  16       30.50       44.73     28.01 o 
 -12   2  16        0.36       10.95     30.18 o 
 -11   2  16        1.12      -15.73     28.34 o 
 -10   2  16        4.64       20.14     27.95 o 
  -9   2  16       58.10       73.97     27.69 o 
  -8   2  16       85.00      116.93     28.30 o 
  -7   2  16       86.14      100.26     29.40 o 
  -6   2  16        1.69       17.06     33.01 o 
  -5   2  16       15.32       34.93     32.37 o 
  -4   2  16       14.89       14.56     35.36 o 
  -3   2  16      160.62      162.08     31.14 o 
  -2   2  16      252.98      266.27     33.31 o 
  -1   2  16       14.54       32.25     31.47 o 
   0   2  16       27.03        6.67     43.94 o 
   1   2  16        7.02       36.17     31.27 o 
   2   2  16      115.71      157.95     28.57 o 
   3   2  16      349.30      378.73     27.73 o 
   4   2  16      159.21      149.04     26.17 o 
   5   2  16       25.67       47.58     26.20 o 
   6   2  16        3.32       43.70     25.78 o 
   7   2  16       16.26       38.64     30.00 o 
   8   2  16      312.41      259.81     25.56 o 
   9   2  16        6.02       20.98     24.55 o 
  10   2  16       41.43       60.46     28.46 o 
  11   2  16        0.70       24.44     29.46 o 
  12   2  16        7.70       54.37     30.64 o 
 -14   3  16       24.07       35.50     30.32 o 
 -13   3  16       15.18       53.65     27.90 o 
 -12   3  16      175.70      181.64     30.32 o 
 -11   3  16      232.43      201.01     29.90 o 
 -10   3  16      130.45      160.28     32.53 o 
  -9   3  16       12.91       39.12     29.47 o 
  -8   3  16      314.76      293.92     35.69 o 
  -7   3  16      904.75      806.29     36.70 o 
  -6   3  16      376.16      367.81     34.53 o 
  -5   3  16      194.65      144.08     31.94 o 
  -4   3  16        1.76       21.98     32.25 o 
  -3   3  16      363.28      300.03     36.02 o 
  -2   3  16      710.59      667.09     33.48 o 
  -1   3  16      581.52      580.08     33.46 o 
   0   3  16       80.02       99.20     30.90 o 
   1   3  16        4.87       16.72     43.32 o 
   2   3  16        6.39       10.92     64.98 o 
   3   3  16      216.52      200.62     28.69 o 
   4   3  16      290.52      277.50     27.77 o 
   5   3  16      145.58      179.85     27.54 o 
   6   3  16       91.94      123.76     27.43 o 
   7   3  16        0.07       48.03     25.71 o 
   8   3  16       72.33       90.55     26.94 o 
   9   3  16      117.98      138.13     32.19 o 
  10   3  16       38.42       62.30     33.70 o 
  11   3  16        6.76       -5.08     32.36 o 
 -14   4  16        5.32        1.74     33.04 o 
 -13   4  16       10.64       23.29     29.08 o 
 -12   4  16        0.19       39.60     30.41 o 
 -11   4  16        0.74       18.25     30.22 o 
 -10   4  16        0.95       25.17     30.14 o 
  -9   4  16       28.40       30.13     27.70 o 
  -8   4  16       22.24       29.14     34.42 o 
  -7   4  16       17.42       28.10     34.19 o 
  -6   4  16       39.81       96.46     33.49 o 
  -5   4  16       26.03       20.30     26.83 o 
  -4   4  16       32.49       55.81     32.52 o 
  -3   4  16       20.63      -12.92     54.35 o 
  -2   4  16      109.01      135.84     31.57 o 
  -1   4  16        2.30       -5.14     26.95 o 
   0   4  16        0.43       26.83     33.05 o 
   1   4  16        0.11       33.38     31.56 o 
   2   4  16       29.13       21.27     31.60 o 
   3   4  16        8.67       76.46     32.08 o 
   4   4  16        0.15       19.44     29.38 o 
   5   4  16        5.68       33.99     26.87 o 
   6   4  16        5.14       -9.95     27.49 o 
   7   4  16        3.54      -22.85     38.03 o 
   8   4  16        8.98       12.68     31.95 o 
   9   4  16        0.45       13.73     24.57 o 
  10   4  16        1.31       46.48     29.15 o 
  11   4  16        1.49       52.71     34.07 o 
 -13   5  16        2.87       15.39     36.82 o 
 -12   5  16       20.42       49.25     31.27 o 
 -11   5  16       31.92       52.29     31.41 o 
 -10   5  16       14.31       39.14     36.81 o 
  -9   5  16        6.34       73.27     28.35 o 
  -8   5  16        0.39        4.80     28.33 o 
  -7   5  16       67.56       60.18     28.63 o 
  -6   5  16      136.59      193.15     33.46 o 
  -5   5  16      142.04      172.11     32.95 o 
  -4   5  16       52.77       47.81     25.52 o 
  -3   5  16        0.34        4.57     49.06 o 
  -2   5  16      157.08      143.28     40.07 o 
  -1   5  16      369.14      417.56     48.03 o 
   0   5  16      215.79      199.90     32.77 o 
   1   5  16       35.33       17.68     32.93 o 
   2   5  16        5.68       43.14     44.83 o 
   3   5  16      105.39       89.88     27.46 o 
   4   5  16      314.50      365.21     32.71 o 
   5   5  16       63.92       83.28     24.31 o 
   6   5  16        0.96      -18.34     25.60 o 
   7   5  16        0.52       48.66     26.99 o 
   8   5  16       12.12       26.97     28.25 o 
   9   5  16       40.04       36.04     24.17 o 
  10   5  16       12.52       57.15     46.34 o 
 -11   6  16       33.18       32.70     61.69 o 
 -10   6  16       32.19       19.77     50.08 o 
  -9   6  16       53.00       57.97     38.78 o 
  -8   6  16      106.70      107.39     34.59 o 
  -7   6  16        0.27       58.59     55.15 o 
  -6   6  16       83.73       83.38     33.87 o 
  -5   6  16       24.05       65.22     33.39 o 
  -4   6  16       45.75       72.94     23.48 o 
  -3   6  16      171.51      189.82     36.96 o 
  -2   6  16        3.28       62.66     32.12 o 
  -1   6  16       20.96      -29.22     32.20 o 
   0   6  16       14.54       15.12     61.78 o 
   1   6  16       35.34       39.89     55.06 o 
   2   6  16      117.20      138.34     27.79 o 
   3   6  16       29.53       59.36     33.71 o 
   4   6  16       16.68       32.03     79.39 o 
   5   6  16        8.38       21.54     24.72 o 
   6   6  16       13.33       40.98     28.17 o 
   7   6  16       23.22       32.32     21.56 o 
   8   6  16        5.58      -14.56     29.51 o 
  -9   7  16        0.12       72.13     47.63 o 
  -8   7  16        9.32       25.55     29.68 o 
  -7   7  16        0.39      -25.93     29.25 o 
  -6   7  16       62.33       69.14     34.59 o 
  -5   7  16       58.36       66.30     34.43 o 
  -4   7  16        2.36       50.23     54.08 o 
  -3   7  16        0.80        6.34     33.89 o 
  -2   7  16        0.06       41.92     50.70 o 
  -1   7  16       22.11       64.43     51.37 o 
   0   7  16       80.54       99.41     49.77 o 
   1   7  16       12.18       33.88     27.14 o 
   2   7  16        0.49       33.51     26.66 o 
   3   7  16        0.80        2.83     58.04 o 
   4   7  16        1.04       99.52     34.28 o 
   5   7  16       11.65        4.29     32.03 o 
   6   7  16        8.75        0.89     28.09 o 
  -5   8  16       42.46      126.17     47.01 o 
  -4   8  16       95.35      115.20     24.68 o 
  -3   8  16       38.54       70.42     28.86 o 
  -2   8  16       17.97       16.06     46.52 o 
  -1   8  16        4.72       31.55     32.56 o 
   0   8  16       26.97       49.13     57.19 o 
   1   8  16      131.36      119.44     35.53 o 
   2   8  16       81.07        9.95     34.68 o 
 -14   1  17       12.39       37.50     30.26 o 
 -13   1  17        0.15       46.62     30.01 o 
 -12   1  17        4.73       -9.31     28.40 o 
 -11   1  17      115.42      153.67     29.51 o 
 -10   1  17      271.65      261.87     30.60 o 
  -9   1  17       53.41       35.54     31.33 o 
  -8   1  17        2.38       21.93     27.93 o 
  -7   1  17       25.78       47.93     31.22 o 
  -6   1  17      219.83      228.75     34.37 o 
  -5   1  17      785.98      749.70     34.66 o 
  -4   1  17      401.34      399.65     33.50 o 
  -3   1  17        0.46       27.30     32.80 o 
  -2   1  17      144.75      194.50     33.88 o 
  -1   1  17      500.43      485.33     32.95 o 
   0   1  17      908.16      795.50     32.00 o 
   1   1  17      167.58      186.78     30.12 o 
   2   1  17        0.15       37.87     27.50 o 
   3   1  17      162.95      149.24     28.33 o 
   4   1  17      362.06      331.96     28.49 o 
   5   1  17      134.10      140.52     28.50 o 
   6   1  17      115.02      134.88     27.77 o 
   7   1  17        1.07      -13.38     27.40 o 
   8   1  17      117.31      116.63     27.49 o 
   9   1  17       23.17       47.06     28.63 o 
  10   1  17        5.06       23.56     29.06 o 
  11   1  17       18.05      -27.83     29.48 o 
 -14   2  17       68.98       82.40     30.60 o 
 -13   2  17        1.27       21.99     29.67 o 
 -12   2  17       27.23       49.96     24.81 o 
 -11   2  17        5.37       -0.69     28.91 o 
 -10   2  17       36.87       58.83     30.34 o 
  -9   2  17      115.21      101.64     29.69 o 
  -8   2  17        6.80       -7.74     30.00 o 
  -7   2  17        1.14       15.56     34.34 o 
  -6   2  17       45.28       67.19     33.75 o 
  -5   2  17       14.96       80.52     37.27 o 
  -4   2  17       65.80       84.35     32.93 o 
  -3   2  17       52.01       13.00     33.95 o 
  -2   2  17      138.64      224.09     37.11 o 
  -1   2  17      108.41      120.17     32.76 o 
   0   2  17       23.48       -0.47     32.67 o 
   1   2  17       71.59       67.38     31.78 o 
   2   2  17      447.78      443.91     30.87 o 
   3   2  17      167.08      149.52     27.89 o 
   4   2  17       12.71       33.53     28.88 o 
   5   2  17        4.08       26.47     27.44 o 
   6   2  17       22.44       35.53     28.01 o 
   7   2  17      102.19      121.40     27.16 o 
   8   2  17       38.28       55.13     27.26 o 
   9   2  17        2.59       26.09     29.07 o 
  10   2  17        0.21       13.86     28.97 o 
  11   2  17        0.16       53.95     29.71 o 
 -14   3  17        7.22       47.67     38.84 o 
 -13   3  17       24.24       39.91     30.53 o 
 -12   3  17        4.14       55.85     26.70 o 
 -11   3  17       16.43       50.54     31.81 o 
 -10   3  17        1.31       27.13     30.15 o 
  -9   3  17       55.90       70.93     41.49 o 
  -8   3  17       96.69      112.87     47.85 o 
  -7   3  17       43.07       32.01     65.11 o 
  -6   3  17      217.21      234.63     34.11 o 
  -5   3  17       66.02       37.88     65.07 o 
  -4   3  17       32.53        3.93     35.94 o 
  -3   3  17       21.63       79.40     31.61 o 
  -2   3  17       27.61       55.97     31.64 o 
  -1   3  17      256.34      294.45     32.45 o 
   0   3  17      125.39      126.00     31.16 o 
   1   3  17        0.61        8.35     31.10 o 
   2   3  17        6.07       20.16     30.88 o 
   3   3  17        9.40       39.26     32.68 o 
   4   3  17      135.81      133.66     28.69 o 
   5   3  17       59.44       72.29     27.18 o 
   6   3  17        1.83       24.00     27.09 o 
   7   3  17        9.14        0.24     28.30 o 
   8   3  17       16.23       17.74     25.86 o 
   9   3  17        6.43       50.05     27.83 o 
  10   3  17       19.64       22.16     29.03 o 
 -13   4  17       32.81       60.95     31.70 o 
 -12   4  17        4.96       23.39     31.33 o 
 -11   4  17       24.52       48.91     31.27 o 
 -10   4  17       27.62       65.49     37.04 o 
  -9   4  17       26.12       43.94     31.35 o 
  -8   4  17      117.53      161.46     34.81 o 
  -7   4  17      134.89      155.55     34.42 o 
  -6   4  17        2.73       26.74     33.03 o 
  -5   4  17      124.86      131.77     34.40 o 
  -4   4  17       73.10      100.50     33.67 o 
  -3   4  17      209.64      225.17     32.83 o 
  -2   4  17      232.45      207.20     26.42 o 
  -1   4  17       22.35       96.13     42.12 o 
   0   4  17       96.59      157.74     35.67 o 
   1   4  17      183.46      246.92     47.68 o 
   2   4  17       72.69      145.32     66.67 o 
   3   4  17      139.63      228.92     48.79 o 
   4   4  17       96.24      140.52     33.73 o 
   5   4  17       44.79       90.89     28.77 o 
   6   4  17       83.19      117.13     24.07 o 
   7   4  17        6.75       34.02     24.45 o 
   8   4  17       72.86       72.97     25.83 o 
   9   4  17       40.19       62.60     28.56 o 
 -12   5  17       16.76       19.99     33.73 o 
 -11   5  17        4.07        2.34     32.25 o 
 -10   5  17       12.72       25.46     37.07 o 
  -9   5  17        3.28      -38.79     53.37 o 
  -8   5  17        2.63       11.18     28.69 o 
  -7   5  17       20.43       49.65     28.67 o 
  -6   5  17       36.33       63.31     34.41 o 
  -5   5  17        0.64       47.61     33.47 o 
  -4   5  17        0.65      -41.36     33.23 o 
  -3   5  17        0.43       30.49     32.92 o 
  -2   5  17       28.53       46.30     34.82 o 
  -1   5  17      152.12      248.05     33.62 o 
   0   5  17       33.96       31.66     42.65 o 
   1   5  17        9.01        4.81     33.53 o 
   2   5  17        7.12       26.24     59.33 o 
   3   5  17        0.42       73.88     26.96 o 
   4   5  17       65.06      106.37     33.30 o 
   5   5  17       80.19       98.80     30.57 o 
   6   5  17        3.15      -22.23     24.48 o 
   7   5  17        4.66       38.98     28.47 o 
   8   5  17        1.23      -19.04     31.88 o 
 -10   6  17        1.17       28.21     30.57 o 
  -9   6  17       70.40      130.38     37.89 o 
  -8   6  17       46.00       49.56     26.59 o 
  -7   6  17        0.67       79.07     35.79 o 
  -6   6  17        0.22       61.53     34.37 o 
  -5   6  17        0.65        5.40     27.47 o 
  -4   6  17       74.15      132.23     33.84 o 
  -3   6  17      145.55      139.77     31.44 o 
  -2   6  17        1.26       76.14     33.96 o 
  -1   6  17        0.40      -27.51     33.75 o 
   0   6  17        8.93       72.12     32.61 o 
   1   6  17       50.62       61.83     32.61 o 
   2   6  17      126.70       90.28     34.07 o 
   3   6  17        3.95        9.15     26.79 o 
   4   6  17        3.93       47.25     23.17 o 
   5   6  17       11.13       51.85     34.84 o 
   6   6  17        6.24       -8.45     30.27 o 
   7   6  17       51.87       79.19     32.96 o 
  -7   7  17       43.32       96.78     36.03 o 
  -6   7  17       34.54      104.81     35.13 o 
  -5   7  17       58.73       76.70     34.12 o 
  -4   7  17       60.01      100.45     29.11 o 
  -3   7  17        1.89       48.49     34.10 o 
  -2   7  17       68.89       97.60     27.46 o 
  -1   7  17       54.41       47.72     27.74 o 
   0   7  17       73.33       87.30     41.81 o 
   1   7  17       71.02      130.09     59.60 o 
   2   7  17        1.20        4.36     48.48 o 
   3   7  17       42.57       36.11     34.86 o 
   4   7  17       26.13       89.20     35.21 o 
 -14   0  18       56.56       87.19     41.21 o 
 -13   0  18       75.20      100.43     46.60 o 
 -12   0  18       88.63       79.49     49.35 o 
 -11   0  18       14.18       22.34     39.91 o 
 -10   0  18        5.27       54.17     44.42 o 
  -9   0  18       99.02      100.29     46.48 o 
  -8   0  18      406.55      388.37     48.70 o 
  -7   0  18      361.52      368.01     64.71 o 
  -6   0  18        8.80      -22.19     45.16 o 
  -5   0  18       49.71      106.76     43.55 o 
  -4   0  18       48.10       42.75     45.86 o 
  -3   0  18      409.03      326.81     46.85 o 
  -2   0  18      316.70      318.01     46.79 o 
  -1   0  18        7.57        3.60     40.47 o 
   0   0  18       34.43       33.19     41.52 o 
   1   0  18       20.72       47.23     38.30 o 
   2   0  18      315.21      299.68     44.09 o 
   3   0  18      417.12      465.43     41.95 o 
   4   0  18       13.21       45.77     36.55 o 
   5   0  18       16.19       28.95     37.29 o 
   6   0  18       19.22       40.91     48.20 o 
   7   0  18       81.20      103.64     40.52 o 
   8   0  18      127.20      182.55     55.42 o 
   9   0  18        0.91       34.88     41.61 o 
  10   0  18        0.33       33.25     52.26 o 
 -14   1  18        3.18       40.97     38.37 o 
 -13   1  18        0.05       26.89     31.81 o 
 -12   1  18        1.59       39.75     29.29 o 
 -11   1  18        0.27       22.66     31.72 o 
 -10   1  18       15.94       28.02     29.64 o 
  -9   1  18       49.77       41.87     28.94 o 
  -8   1  18       11.48       22.25     29.33 o 
  -7   1  18      131.87      137.16     32.27 o 
  -6   1  18       39.71       33.90     32.79 o 
  -5   1  18       42.29       51.61     33.83 o 
  -4   1  18       55.11       36.92     34.08 o 
  -3   1  18        1.21        4.39     32.92 o 
  -2   1  18      267.15      269.43     49.19 o 
  -1   1  18      140.49      102.26     31.18 o 
   0   1  18        6.03       29.64     31.75 o 
   1   1  18       30.31       27.92     28.96 o 
   2   1  18       21.70       64.61     30.35 o 
   3   1  18       60.40       67.98     29.37 o 
   4   1  18       85.11       79.17     30.19 o 
   5   1  18        4.12        3.45     25.89 o 
   6   1  18       26.91       34.23     29.53 o 
   7   1  18       24.15       20.52     27.12 o 
   8   1  18        4.45       58.42     28.48 o 
   9   1  18       17.61       29.68     28.88 o 
  10   1  18        1.53       16.87     29.49 o 
 -13   2  18       17.25       39.13     31.39 o 
 -12   2  18       27.40       41.65     30.70 o 
 -11   2  18        0.36       13.00     29.84 o 
 -10   2  18       64.06       51.91     30.67 o 
  -9   2  18      100.38       83.25     30.78 o 
  -8   2  18       65.45       88.54     35.54 o 
  -7   2  18       67.99      111.86     39.39 o 
  -6   2  18       19.90       50.81     33.71 o 
  -5   2  18       67.75       85.91     37.59 o 
  -4   2  18      242.99      250.92     34.25 o 
  -3   2  18      127.75      112.88     33.67 o 
  -2   2  18       73.09       72.22     33.27 o 
  -1   2  18       77.33       90.46     46.25 o 
   0   2  18        6.54       20.00     36.18 o 
   1   2  18      207.65      184.35     34.22 o 
   2   2  18       78.78       93.35     33.31 o 
   3   2  18       10.30       19.83     28.31 o 
   4   2  18       87.75      101.26     27.74 o 
   5   2  18       17.64       27.42     27.59 o 
   6   2  18       31.21       68.56     27.27 o 
   7   2  18        6.77      -17.40     28.21 o 
   8   2  18       10.93       30.65     29.14 o 
   9   2  18       40.93       52.13     28.46 o 
  10   2  18       19.39       -4.93     30.01 o 
 -13   3  18       10.81        5.72     42.43 o 
 -12   3  18        2.80       -9.16     29.05 o 
 -11   3  18       49.96       72.63     31.54 o 
 -10   3  18       93.12      123.18     43.01 o 
  -9   3  18       32.28      -31.25     35.01 o 
  -8   3  18       45.73       62.83     34.84 o 
  -7   3  18        0.87       28.20     33.67 o 
  -6   3  18      204.60      207.08     34.12 o 
  -5   3  18      366.32      352.61     68.00 o 
  -4   3  18      182.58      192.72     38.47 o 
  -3   3  18       14.33        8.05     43.27 o 
  -2   3  18       47.43      107.18     31.45 o 
  -1   3  18      292.46      291.87     32.88 o 
   0   3  18      345.13      352.68     45.90 o 
   1   3  18       49.64      103.36     32.67 o 
   2   3  18        0.39       17.06     32.35 o 
   3   3  18       12.26       37.20     33.23 o 
   4   3  18       54.97       71.19     29.03 o 
   5   3  18       63.77       92.44     25.56 o 
   6   3  18       63.37       95.57     28.62 o 
   7   3  18        0.37       20.43     25.40 o 
   8   3  18        1.55       30.04     28.50 o 
   9   3  18        0.74       30.95     29.23 o 
 -12   4  18        3.58        1.66     33.92 o 
 -11   4  18        0.94       37.21     38.41 o 
 -10   4  18        0.23        2.13     36.81 o 
  -9   4  18       13.61      -12.94     29.50 o 
  -8   4  18        8.02       75.09     34.96 o 
  -7   4  18        0.24       19.21     34.71 o 
  -6   4  18        7.89      -12.64     35.47 o 
  -5   4  18        6.34      -10.22     33.22 o 
  -4   4  18       20.35       23.50     32.42 o 
  -3   4  18        1.49       15.23     32.24 o 
  -2   4  18        1.93       28.03     32.74 o 
  -1   4  18        1.26       27.04     32.48 o 
   0   4  18       45.04       37.81     33.84 o 
   1   4  18       61.36       24.07     32.52 o 
   2   4  18        0.83        4.82     32.47 o 
   3   4  18        4.20       59.52     33.42 o 
   4   4  18        4.64       55.54     33.72 o 
   5   4  18       43.18       84.01     30.47 o 
   6   4  18       20.21        9.98     29.44 o 
   7   4  18        7.01        5.98     28.32 o 
   8   4  18        4.52       38.44     25.13 o 
 -10   5  18       19.88       28.91     31.08 o 
  -9   5  18       28.56       76.60     36.34 o 
  -8   5  18        0.29       19.33     83.61 o 
  -7   5  18       17.39       81.19     35.02 o 
  -6   5  18       30.30       22.13     28.86 o 
  -5   5  18      101.40      123.18     41.36 o 
  -4   5  18       31.23       23.27     38.47 o 
  -3   5  18        0.60       38.71     27.49 o 
  -2   5  18        2.31        3.73     42.30 o 
  -1   5  18       39.50       83.34     27.71 o 
   0   5  18      105.35       88.54     28.08 o 
   1   5  18       44.84      112.97     46.79 o 
   2   5  18       25.93       91.53     27.53 o 
   3   5  18        1.39        5.61     33.80 o 
   4   5  18       43.83       -2.11     33.90 o 
   5   5  18       44.48       59.87     50.52 o 
   6   5  18       25.86       59.67     30.73 o 
   7   5  18        2.05       12.67     30.06 o 
  -9   6  18       25.29        0.71     54.61 o 
  -8   6  18       39.09      124.96     36.95 o 
  -7   6  18       35.22       61.10     29.69 o 
  -6   6  18        2.09       38.98     35.25 o 
  -5   6  18       38.05       49.28     34.70 o 
  -4   6  18       64.89       99.82     34.61 o 
  -3   6  18       28.63       21.81     30.33 o 
  -2   6  18       18.82       70.85     34.24 o 
  -1   6  18       22.02       29.02     34.64 o 
   0   6  18        1.64       36.59     33.96 o 
   1   6  18       39.18       70.67     28.24 o 
   2   6  18       23.41       56.33     32.93 o 
   3   6  18       25.45       46.47     29.02 o 
   4   6  18       36.89       64.81     34.93 o 
   5   6  18        7.26       19.48     80.14 o 
  -5   7  18        0.55      -10.93     60.44 o 
  -4   7  18       19.31       14.87     28.63 o 
  -3   7  18        7.77      -15.57     63.95 o 
  -2   7  18        1.30      -24.33     35.35 o 
  -1   7  18        9.19       22.49     35.50 o 
   0   7  18        2.43      -18.47     35.44 o 
   1   7  18       10.11      -21.22     70.36 o 
 -13   1  19        4.64       36.87     41.37 o 
 -12   1  19       25.75       29.24     31.45 o 
 -11   1  19       59.71       68.63     32.37 o 
 -10   1  19       10.54       27.78     29.98 o 
  -9   1  19       41.18       64.20     30.96 o 
  -8   1  19       21.28       23.17     31.05 o 
  -7   1  19       32.58       60.40     36.12 o 
  -6   1  19       58.26       66.48     38.49 o 
  -5   1  19      102.54      111.16     40.04 o 
  -4   1  19      105.74       97.46     44.03 o 
  -3   1  19      104.99      100.25     61.82 o 
  -2   1  19        0.28       -1.47     38.66 o 
  -1   1  19      135.80      130.37     42.38 o 
   0   1  19       84.79       89.59     34.29 o 
   1   1  19       95.08      122.44     30.02 o 
   2   1  19      152.81      143.08     32.52 o 
   3   1  19        7.41       35.52     27.93 o 
   4   1  19       32.10       48.10     28.58 o 
   5   1  19       54.82       74.12     27.55 o 
   6   1  19       99.60      109.83     31.59 o 
   7   1  19       24.47       58.95     29.55 o 
   8   1  19        3.72       10.05     28.75 o 
   9   1  19        1.18       33.31     30.30 o 
 -12   2  19       43.29       47.10     33.02 o 
 -11   2  19        0.65        7.28     30.95 o 
 -10   2  19       10.37       24.67     31.69 o 
  -9   2  19        9.44       -1.06     37.47 o 
  -8   2  19       85.70       96.94     36.31 o 
  -7   2  19      161.94      202.89     53.86 o 
  -6   2  19        0.95      -18.75     43.38 o 
  -5   2  19       57.30      141.81     37.65 o 
  -4   2  19        5.13       37.49     34.28 o 
  -3   2  19       43.38       16.08     34.11 o 
  -2   2  19      164.19      175.83     34.78 o 
  -1   2  19       46.35      114.94     36.61 o 
   0   2  19        6.55       56.80     61.69 o 
   1   2  19        0.74       21.05     33.87 o 
   2   2  19       26.63       34.72     33.66 o 
   3   2  19      160.24      184.39     30.18 o 
   4   2  19       97.75       90.63     29.23 o 
   5   2  19        0.84        7.45     27.83 o 
   6   2  19        5.08       17.50     28.64 o 
   7   2  19        1.62        9.20     31.88 o 
   8   2  19       57.57       93.35     29.33 o 
   9   2  19       51.74       30.70     36.11 o 
 -12   3  19        0.83      -31.72     40.48 o 
 -11   3  19        0.06       44.11     30.37 o 
 -10   3  19        1.20       45.46     40.69 o 
  -9   3  19        2.80       10.98     36.86 o 
  -8   3  19        2.18       41.27     35.79 o 
  -7   3  19       10.04       67.69     35.19 o 
  -6   3  19        3.94      -19.43     33.68 o 
  -5   3  19       24.57       44.23     42.48 o 
  -4   3  19       25.46       13.00     34.47 o 
  -3   3  19        4.28       14.00     32.42 o 
  -2   3  19        3.21       59.57     33.33 o 
  -1   3  19        2.54       46.34     45.81 o 
   0   3  19       37.53       28.15     32.64 o 
   1   3  19      121.56      169.90     33.99 o 
   2   3  19       14.17       16.91     35.15 o 
   3   3  19       50.36       54.47     34.43 o 
   4   3  19       10.23        6.57     35.27 o 
   5   3  19        9.00       14.65     29.40 o 
   6   3  19       52.91       93.13     29.22 o 
   7   3  19        0.12       -1.46     28.96 o 
   8   3  19       22.72       20.70     30.08 o 
 -10   4  19        2.14       35.43     37.82 o 
  -9   4  19       82.29      101.43     37.25 o 
  -8   4  19       30.45       58.27     36.38 o 
  -7   4  19       27.66       45.40     43.14 o 
  -6   4  19       60.89       78.30     41.05 o 
  -5   4  19        2.34       60.18     34.44 o 
  -4   4  19       31.29        3.61     33.20 o 
  -3   4  19       84.02       78.58     34.03 o 
  -2   4  19       55.10       55.50     33.99 o 
  -1   4  19       63.09       64.89     47.28 o 
   0   4  19       76.21      125.24     48.21 o 
   1   4  19       12.28       22.56     32.63 o 
   2   4  19      151.93      206.33     34.08 o 
   3   4  19       30.61       40.14     33.90 o 
   4   4  19       18.89       12.99     24.47 o 
   5   4  19       57.58       62.37     43.76 o 
   6   4  19        0.79        3.29     26.44 o 
   7   4  19       29.17       39.78     29.29 o 
  -9   5  19        0.07       45.97     32.33 o 
  -8   5  19       19.53       96.23     83.03 o 
  -7   5  19        1.01       37.96     36.74 o 
  -6   5  19        0.63        0.28     35.64 o 
  -5   5  19       27.38       83.83     50.97 o 
  -4   5  19       26.44       40.29     34.51 o 
  -3   5  19       11.79        5.71     55.82 o 
  -2   5  19        6.53       50.42     27.53 o 
  -1   5  19        1.99       54.20     33.74 o 
   0   5  19       28.24       29.37     35.49 o 
   1   5  19       50.79       30.05     27.51 o 
   2   5  19        7.24       61.73     28.74 o 
   3   5  19        9.08       34.31     43.81 o 
   4   5  19        0.47       43.12     71.20 o 
   5   5  19       12.36        0.24     47.05 o 
  -7   6  19       26.06       -4.63     51.86 o 
  -6   6  19       15.36       10.04     36.66 o 
  -5   6  19        0.07       26.64     36.92 o 
  -4   6  19        0.62       34.15     41.81 o 
  -3   6  19        3.93        3.35     35.88 o 
  -2   6  19       58.49      120.89     35.31 o 
  -1   6  19       11.89       14.73     56.88 o 
   0   6  19        1.32      -22.96     49.28 o 
   1   6  19       10.05       94.38     48.74 o 
   2   6  19        0.80       22.83     35.50 o 
   3   6  19       13.81       19.83     78.41 o 
 -12   0  20       24.70       52.84     53.55 o 
 -11   0  20        6.06       35.85     48.61 o 
 -10   0  20        0.10      -15.22     43.91 o 
  -9   0  20        0.64       37.60     49.95 o 
  -8   0  20        3.44       16.28     48.65 o 
  -7   0  20      217.02      247.01     51.88 o 
  -6   0  20      211.20      192.13     53.75 o 
  -5   0  20        1.90       79.70     86.90 o 
  -4   0  20        3.49        9.31     52.95 o 
  -3   0  20       32.58       28.08     46.42 o 
  -2   0  20      270.60      250.59     54.55 o 
  -1   0  20      379.13      429.08     52.17 o 
   0   0  20       27.47       38.04     49.78 o 
   1   0  20       49.60       81.51     46.14 o 
   2   0  20       31.00       36.21     45.60 o 
   3   0  20       71.28       74.07     46.94 o 
   4   0  20      241.76      223.47     48.84 o 
   5   0  20        9.39       43.40     39.98 o 
   6   0  20        9.76       41.00     46.67 o 
   7   0  20        0.60       89.64     50.27 o 
   8   0  20       32.14       23.36     44.29 o 
 -12   1  20        0.17       51.50     53.90 o 
 -11   1  20        5.86       41.48     31.68 o 
 -10   1  20        0.19       55.87     36.51 o 
  -9   1  20        0.16       20.40     32.12 o 
  -8   1  20       11.35       11.43     32.35 o 
  -7   1  20        7.38       -5.52     45.67 o 
  -6   1  20        0.23       -7.47     45.10 o 
  -5   1  20       37.04       74.62     39.73 o 
  -4   1  20        8.83       65.31     39.13 o 
  -3   1  20        0.59       15.23     42.93 o 
  -2   1  20        8.81        5.04     35.53 o 
  -1   1  20        6.51       55.25     38.18 o 
   0   1  20       78.83       88.22     43.67 o 
   1   1  20        0.67        1.75     30.78 o 
   2   1  20       34.69       40.00     30.53 o 
   3   1  20        6.49       26.80     31.43 o 
   4   1  20        0.19       -1.65     29.57 o 
   5   1  20       34.52       53.02     27.85 o 
   6   1  20        0.72       13.28     30.41 o 
   7   1  20       11.62       34.68     31.34 o 
   8   1  20        1.31       46.08     66.36 o 
 -11   2  20       17.68       30.11     33.78 o 
 -10   2  20       17.95       13.04     55.86 o 
  -9   2  20        2.68       24.76     41.31 o 
  -8   2  20       59.91       56.12     38.22 o 
  -7   2  20       47.57       13.78     37.31 o 
  -6   2  20        6.88       12.00     39.90 o 
  -5   2  20       13.16      -21.66     38.85 o 
  -4   2  20        2.12       38.68     42.75 o 
  -3   2  20       96.83      129.29     39.29 o 
  -2   2  20       57.20       71.92     37.44 o 
  -1   2  20        1.21        0.14     36.86 o 
   0   2  20       46.54       72.78     33.92 o 
   1   2  20        4.56       21.30     40.07 o 
   2   2  20       86.37       70.41     35.65 o 
   3   2  20       20.51       47.10     35.27 o 
   4   2  20        6.76       16.31     29.36 o 
   5   2  20       13.19       22.60     28.98 o 
   6   2  20        0.06       26.26     29.71 o 
   7   2  20        5.50        4.97     28.67 o 
 -10   3  20       17.61       92.21     41.48 o 
  -9   3  20       23.83        9.54     63.69 o 
  -8   3  20        7.31       24.85     37.02 o 
  -7   3  20        3.22       34.50     36.07 o 
  -6   3  20       10.85       -4.59     36.05 o 
  -5   3  20       35.16       86.52     35.59 o 
  -4   3  20      119.82      146.21     35.19 o 
  -3   3  20       71.27      113.27     34.42 o 
  -2   3  20        1.66       26.97     37.64 o 
  -1   3  20       23.04       42.43     33.52 o 
   0   3  20       35.17        6.55     35.03 o 
   1   3  20      120.94      104.15     34.76 o 
   2   3  20       96.63       89.60     35.10 o 
   3   3  20        0.89       40.17     51.10 o 
   4   3  20       19.09       38.00     35.03 o 
   5   3  20       19.54       -7.54     31.91 o 
   6   3  20       43.95       45.56     30.90 o 
  -9   4  20        0.04      -31.02     42.96 o 
  -8   4  20        8.11       -0.51     36.44 o 
  -7   4  20        1.12        3.57     35.83 o 
  -6   4  20        1.65      -12.00     34.98 o 
  -5   4  20        1.76       34.13     34.35 o 
  -4   4  20        0.06        3.15     48.03 o 
  -3   4  20        1.03       12.66     33.71 o 
  -2   4  20        0.49       35.89     33.62 o 
  -1   4  20       13.14       35.27     33.98 o 
   0   4  20        2.69       -7.09     26.82 o 
   1   4  20        1.15       28.46     37.89 o 
   2   4  20        4.55       -6.38     35.26 o 
   3   4  20       32.10       94.87     35.95 o 
   4   4  20        4.55       52.73     35.18 o 
   5   4  20        0.31      -29.82     37.56 o 
  -7   5  20       12.10       82.04     37.17 o 
  -6   5  20        6.88       25.10     35.55 o 
  -5   5  20       86.83       92.53     36.07 o 
  -4   5  20      129.18      129.51     35.85 o 
  -3   5  20       82.34      105.87     66.89 o 
  -2   5  20        9.15      -15.79     34.98 o 
  -1   5  20       19.82       29.50     27.74 o 
   0   5  20       71.60      138.85     49.37 o 
   1   5  20      128.56      126.13     52.92 o 
   2   5  20       72.04      129.68     28.64 o 
   3   5  20        4.26      -32.44     36.41 o 
 -10   1  21       32.77       48.18     38.71 o 
  -9   1  21       41.88       66.93     40.14 o 
  -8   1  21       11.68       55.03     48.51 o 
  -7   1  21        0.11       48.92     47.59 o 
  -6   1  21        0.84        1.30     47.47 o 
  -5   1  21       79.37       68.00     46.53 o 
  -4   1  21      156.99      145.78     46.56 o 
  -3   1  21       21.52       20.81     45.27 o 
  -2   1  21        1.08       -1.41     44.52 o 
  -1   1  21        0.35       10.05     44.06 o 
   0   1  21       71.15       80.17     45.40 o 
   1   1  21      101.35      103.82     37.30 o 
   2   1  21       28.55       18.21     36.92 o 
   3   1  21        6.60       28.16     32.48 o 
   4   1  21        0.37       21.08     32.66 o 
   5   1  21        9.11       38.53     32.33 o 
   6   1  21       45.90       67.10     31.84 o 
  -9   2  21        0.03       30.24     43.79 o 
  -8   2  21        2.69       30.22     38.26 o 
  -7   2  21       22.54       47.95     41.65 o 
  -6   2  21       61.56       45.69     37.07 o 
  -5   2  21       27.43       -0.43     39.99 o 
  -4   2  21        0.05       64.92     43.44 o 
  -3   2  21       11.16       -8.81     49.19 o 
  -2   2  21       20.95       24.93     35.06 o 
  -1   2  21       88.10       88.80     38.68 o 
   0   2  21       64.14       83.41     35.52 o 
   1   2  21        0.07       58.70     38.46 o 
   2   2  21       23.52        9.67     50.97 o 
   3   2  21       22.24       20.60     37.46 o 
   4   2  21       29.19       47.16     35.41 o 
   5   2  21       14.13       19.03     32.19 o 
  -9   3  21        3.68       37.54     52.66 o 
  -8   3  21       22.53       36.15     41.95 o 
  -7   3  21        0.30       19.95     37.05 o 
  -6   3  21        1.03       30.89     36.43 o 
  -5   3  21       15.48       47.91     39.89 o 
  -4   3  21        0.23       -7.98     39.58 o 
  -3   3  21       23.78       19.24     35.56 o 
  -2   3  21       26.72       27.75     60.93 o 
  -1   3  21        7.41       35.76     38.42 o 
   0   3  21        5.60        4.35     34.95 o 
   1   3  21        1.36       40.27     35.11 o 
   2   3  21       37.24       54.52     51.68 o 
   3   3  21       34.52       -0.85     52.92 o 
   4   3  21        0.06       52.23     36.55 o 
  -7   4  21      118.77      111.09     37.23 o 
  -6   4  21       17.64       12.66     36.98 o 
  -5   4  21        0.46        9.91     54.48 o 
  -4   4  21        0.54       26.98     51.41 o 
  -3   4  21       45.89       69.14     35.03 o 
  -2   4  21      118.38      151.77     35.16 o 
  -1   4  21       21.42       74.72     48.92 o 
   0   4  21        4.36      -43.46     37.26 o 
   1   4  21        2.99       54.37     35.08 o 
   2   4  21        5.24       31.86     35.25 o 
   3   4  21       43.48       91.94     36.43 o 
  -3   5  21       18.28       85.30     51.86 o 
  -2   5  21        1.26       -9.43     36.91 o 
  -8   0  22       16.74       19.01     58.16 o 
  -7   0  22        5.61      -17.52    101.05 o 
  -6   0  22        6.22       40.26     69.43 o 
  -5   0  22       30.75       41.36     72.43 o 
  -4   0  22       21.05       47.31     71.29 o 
  -3   0  22       14.35       28.03     68.93 o 
  -2   0  22       14.60       10.56     66.40 o 
  -1   0  22       10.53       60.52     62.00 o 
   0   0  22       74.06       78.84     58.31 o 
   1   0  22       39.51       39.66     53.14 o 
   2   0  22       18.87       47.97     52.62 o 
   3   0  22       29.42       35.49     51.05 o 
   4   0  22        5.22       35.44     51.75 o 
  -8   1  22        7.01      -10.19     51.27 o 
  -7   1  22        6.04       10.33     46.20 o 
  -6   1  22        1.95        7.75     48.62 o 
  -5   1  22        0.36       10.76     71.52 o 
  -4   1  22       83.94      108.48     47.23 o 
  -3   1  22       21.56       37.83     46.18 o 
  -2   1  22        5.66       17.55     41.38 o 
  -1   1  22        5.16       61.45     46.19 o 
   0   1  22        6.25       58.01     40.82 o 
   1   1  22       46.34       50.16     46.48 o 
   2   1  22       27.26       30.63     36.89 o 
   3   1  22        1.90       -3.86     36.43 o 
   4   1  22        1.63        7.01     35.58 o 
  -7   2  22       37.14       59.82     47.55 o 
  -6   2  22       52.90       57.16     38.70 o 
  -5   2  22       27.78       43.64     41.87 o 
  -4   2  22        3.66       24.82     54.61 o 
  -3   2  22        1.15       43.06     45.20 o 
  -2   2  22       26.73        4.40     40.69 o 
  -1   2  22       66.77       92.54     36.93 o 
   0   2  22       17.30       57.77     40.82 o 
   1   2  22        0.66       39.18     46.72 o 
   2   2  22        1.48       18.90     57.86 o 
   3   2  22        0.20      -34.96     41.71 o 
  -6   3  22        2.58        4.25     37.42 o 
  -5   3  22       44.23       78.78     40.38 o 
  -4   3  22       41.24       30.25     37.05 o 
  -3   3  22       26.91       24.64     51.50 o 
  -2   3  22       11.06       29.52     40.06 o 
  -1   3  22        9.14       24.96     39.65 o 
   0   3  22       35.61       43.21     44.80 o 
   1   3  22       13.82       24.32     36.89 o 
  -4   1  23       28.69       51.57     53.43 o 
  -3   1  23       37.90       36.37     51.31 o 
  -2   1  23       20.49       60.88     48.20 o 
  -1   1  23        3.07       19.62     49.42 o 
   0   1  23        0.44       53.60     49.40 o 
                                                 
